# Supplementary material for: 3,11-Dibromo-14-(4-chloro­phen­yl)-14H-dibenzo[a,j]xanthene dimethyl­formamide monosolvate
Source: Acta Crystallogr Sect E Struct Rep Online. 2012 Apr 21;68(Pt 5):o1460. doi: 10.1107/S1600536812016200 (PMC3344574; doi:10.1107/S1600536812016200)
Supplement: Supplementary file 1 [file e-68-o1460-sup1.cif]

##############################################################################
#                                                                            #
# This CIF contains the data in a paper accepted for publication in          #
# Acta Crystallographica Section E. It conforms to the requirements of       #
# Notes for Authors for Acta Crystallographica Section E, and has been       #
# peer reviewed under the auspices of the IUCr Commission on Journals.       #
#                                                                            #
# Full details of the Crystallographic Information File format               #
# are given in the paper "The Crystallographic Information File (CIF):       #
# a New Standard Archive File for Crystallography" by S. R. Hall, F. H.      #
# Allen and I. D. Brown [Acta Cryst. (1991), A47, 655-685].                  #
#                                                                            #
# The current version of the core CIF dictionary is obtainable from          #
# ftp://ftp.iucr.org/pub/cif_core.dic.                                       #
#                                                                            #
# Software is freely available for graphical display of the structure(s)     #
# in this CIF. For information consult the CIF software page                 #
# http://www.iucr.org/resources/cif/software.                                #
#                                                                            #
# This file may be used for bona fide research purposes within the           #
# scientific community so long as proper attribution is given to the journal # 
# article from which it was obtained.                                        #
#                                                                            #
##############################################################################
data_I
_audit_creation_method     SHELXL-97
_chemical_name_systematic
;
3,11-Dibromo-14-(4-chlorophenyl)-14<i>H</i>-dibenzo[<i>a</i>,<i>j</i>]xanthene
dimethylformamide monosolvate
;
_chemical_name_common     ?
_chemical_formula_moiety     'C27 H15 Br2 Cl O, C3 H7 N O'
_chemical_formula_sum     'C30 H22 Br2 Cl N O2'
_chemical_formula_iupac     'C27 H15 Br2 Cl O, C3 H7 N O'
_chemical_formula_weight     623.74
_chemical_melting_point     ?
_symmetry_cell_setting     triclinic
_symmetry_space_group_name_H-M     'P -1'
_symmetry_space_group_name_Hall     '-P 1'
loop_
    _symmetry_equiv_pos_as_xyz
    'x, y, z'
    '-x, -y, -z'
_cell_length_a     10.8558(12)
_cell_length_b     10.9385(12)
_cell_length_c     11.8946(13)
_cell_angle_alpha     74.4430(10)
_cell_angle_beta     80.9670(10)
_cell_angle_gamma     71.4480(10)
_cell_volume     1286.0(2)
_cell_formula_units_Z     2
_cell_measurement_reflns_used     2346
_cell_measurement_theta_min     2.36
_cell_measurement_theta_max     23.01
_cell_measurement_temperature     293(2)
_exptl_crystal_description     'block'
_exptl_crystal_colour     'colourless'
_exptl_crystal_size_max     0.28
_exptl_crystal_size_mid     0.26
_exptl_crystal_size_min     0.20
_exptl_crystal_density_diffrn     1.611
_exptl_crystal_density_meas     ?
_exptl_crystal_density_method     'not measured'
_exptl_crystal_F_000     624.0
_exptl_absorpt_coefficient_mu     3.285
_exptl_absorpt_correction_type     multi-scan
_exptl_absorpt_process_details     '(SADABS; Sheldrick, 1996)'
_exptl_absorpt_correction_T_min     0.415
_exptl_absorpt_correction_T_max     0.518
_exptl_special_details     ?
_diffrn_ambient_temperature     293(2)
_diffrn_radiation_type     MoK\a
_diffrn_radiation_wavelength     0.71073
_diffrn_radiation_source     'fine-focus sealed tube'
_diffrn_radiation_monochromator     graphite
_diffrn_measurement_device_type     'Bruker SMART CCD area-detector'
_diffrn_measurement_method     'phi and omega scans'
_diffrn_detector_area_resol_mean     ?
_diffrn_reflns_number     8696
_diffrn_reflns_av_R_equivalents     0.0248
_diffrn_reflns_av_sigmaI/netI     0.0405
_diffrn_reflns_theta_min     2.39
_diffrn_reflns_theta_max     25.00
_diffrn_reflns_theta_full     25.00
_diffrn_measured_fraction_theta_max     0.960
_diffrn_measured_fraction_theta_full     0.960
_diffrn_reflns_limit_h_min     12
_diffrn_reflns_limit_h_max     12
_diffrn_reflns_limit_k_min     13
_diffrn_reflns_limit_k_max     13
_diffrn_reflns_limit_l_min     14
_diffrn_reflns_limit_l_max     14
_diffrn_standards_number     ?
_diffrn_standards_interval_count     ?
_diffrn_standards_interval_time     ?
_diffrn_standards_decay_%     ?
_refine_special_details
;
Refinement of <i>F</i>^2^ against ALL reflections. The weighted <i>R</i>-factor
<i>wR</i> and goodness of fit <i>S</i> are based on <i>F</i>^2^, conventional
<i>R</i>-factors <i>R</i> are based on <i>F</i>, with <i>F</i> set to zero for
negative <i>F</i>^2^. The threshold expression of <i>F</i>^2^ >
\s(<i>F</i>^2^) is used only for calculating <i>R</i>-factors(gt) <i>etc</i>.
and is not relevant to the choice of reflections for refinement.
<i>R</i>-factors based on <i>F</i>^2^ are statistically about twice as large
as those based on <i>F</i>, and <i>R</i>- factors based on ALL data will be
even larger.
;
_reflns_number_total     4522
_reflns_number_gt     2902
_reflns_threshold_expression     I>2sigma(I)
_refine_ls_structure_factor_coef     Fsqd
_refine_ls_matrix_type     full
_refine_ls_R_factor_all     0.0703
_refine_ls_R_factor_gt     0.0388
_refine_ls_wR_factor_gt     0.0838
_refine_ls_wR_factor_ref     0.0912
_refine_ls_goodness_of_fit_ref     1.030
_refine_ls_restrained_S_all     1.037
_refine_ls_number_reflns     4522
_refine_ls_number_parameters     375
_refine_ls_number_restraints     55
_refine_ls_hydrogen_treatment     constr
_refine_ls_weighting_scheme     calc
_refine_ls_weighting_details
         'calc w=1/[\s^2^(Fo^2^)+(0.0445P)^2^+0.0361P] where P=(Fo^2^+2Fc^2^)/3'
_atom_sites_solution_hydrogens     geom
_atom_sites_solution_primary     direct
_atom_sites_solution_secondary     difmap
_refine_ls_shift/su_max     0.001
_refine_ls_shift/su_mean     0.000
_refine_diff_density_max     0.406
_refine_diff_density_min     -0.524
_refine_ls_extinction_method     none
_refine_ls_extinction_coef     ?
loop_
    _atom_type_symbol
    _atom_type_description
    _atom_type_scat_dispersion_real
    _atom_type_scat_dispersion_imag
    _atom_type_scat_source
    'C' 'C' 0.0033 0.0016
                         'International Tables Vol C Tables 4.2.6.8 and 6.1.1.4'
    'H' 'H' 0.0000 0.0000
                         'International Tables Vol C Tables 4.2.6.8 and 6.1.1.4'
    'N' 'N' 0.0061 0.0033
                         'International Tables Vol C Tables 4.2.6.8 and 6.1.1.4'
    'O' 'O' 0.0106 0.0060
                         'International Tables Vol C Tables 4.2.6.8 and 6.1.1.4'
    'Cl' 'Cl' 0.1484 0.1585
                         'International Tables Vol C Tables 4.2.6.8 and 6.1.1.4'
    'Br' 'Br' -0.2901 2.4595
                         'International Tables Vol C Tables 4.2.6.8 and 6.1.1.4'
_computing_data_collection     'SMART (Bruker, 2004)'
_computing_cell_refinement     'SAINT (Bruker, 2004)'
_computing_data_reduction     'SAINT (Bruker, 2004)'
_computing_structure_solution     'SHELXS97 (Sheldrick, 2008)'
_computing_structure_refinement     'SHELXL97 (Sheldrick, 2008)'
_computing_molecular_graphics     'SHELXTL (Sheldrick, 2008)'
_computing_publication_material     'SHELXTL (Sheldrick, 2008)'
loop_
    _atom_site_type_symbol
    _atom_site_label
    _atom_site_fract_x
    _atom_site_fract_y
    _atom_site_fract_z
    _atom_site_U_iso_or_equiv
    _atom_site_adp_type
    _atom_site_calc_flag
    _atom_site_refinement_flags
    _atom_site_occupancy
    _atom_site_symmetry_multiplicity
    _atom_site_disorder_assembly
    _atom_site_disorder_group
    Br Br1 0.52851(4) 0.29861(5) 0.12824(4) 0.08221(18) Uani d . 1 1 . .
    Br Br2 1.12806(5) -0.43299(4) 1.11655(4) 0.08279(18) Uani d . 1 1 . .
    Cl Cl1 0.34543(9) 0.24873(11) 0.92900(9) 0.0742(3) Uani d . 1 1 . .
    C C1 0.6372(3) 0.2652(4) 0.2508(3) 0.0561(9) Uani d . 1 1 . .
    C C2 0.7071(4) 0.3483(4) 0.2477(3) 0.0568(10) Uani d . 1 1 . .
    H H2 0.7036 0.4213 0.1850 0.068 Uiso calc R 1 1 . .
    C C3 0.6406(3) 0.1539(4) 0.3421(3) 0.0565(9) Uani d . 1 1 . .
    H H3 0.5926 0.0973 0.3412 0.068 Uiso calc R 1 1 . .
    C C4 0.7150(3) 0.1283(3) 0.4333(3) 0.0508(9) Uani d . 1 1 . .
    H H4 0.7166 0.0541 0.4943 0.061 Uiso calc R 1 1 . .
    C C5 0.7893(3) 0.2122(3) 0.4366(3) 0.0440(8) Uani d . 1 1 . .
    C C6 0.7857(3) 0.3240(3) 0.3399(3) 0.0508(9) Uani d . 1 1 . .
    C C7 0.8624(4) 0.4075(4) 0.3393(3) 0.0587(10) Uani d . 1 1 . .
    H H7 0.8626 0.4792 0.2761 0.070 Uiso calc R 1 1 . .
    C C8 0.9352(4) 0.3849(4) 0.4288(3) 0.0571(10) Uani d . 1 1 . .
    H H8 0.9860 0.4400 0.4267 0.068 Uiso calc R 1 1 . .
    C C9 0.9339(3) 0.2778(4) 0.5253(3) 0.0507(9) Uani d . 1 1 . .
    C C10 0.8637(3) 0.1914(3) 0.5327(3) 0.0443(8) Uani d . 1 1 . .
    C C11 0.8579(3) 0.0831(3) 0.6435(3) 0.0438(8) Uani d . 1 1 . .
    H H11 0.8662 0.0007 0.6211 0.053 Uiso calc R 1 1 . .
    C C12 0.7273(3) 0.1214(3) 0.7159(3) 0.0394(7) Uani d . 1 1 . .
    C C13 0.6464(3) 0.0415(3) 0.7511(3) 0.0517(9) Uani d . 1 1 . .
    H H13 0.6697 -0.0390 0.7295 0.062 Uiso calc R 1 1 . .
    C C14 0.5302(3) 0.0793(4) 0.8187(3) 0.0591(10) Uani d . 1 1 . .
    H H14 0.4768 0.0238 0.8432 0.071 Uiso calc R 1 1 . .
    C C15 0.4951(3) 0.1983(4) 0.8487(3) 0.0477(8) Uani d . 1 1 . .
    C C16 0.5733(3) 0.2804(3) 0.8162(3) 0.0505(9) Uani d . 1 1 . .
    H H16 0.5489 0.3611 0.8375 0.061 Uiso calc R 1 1 . .
    C C17 0.6901(3) 0.2400(3) 0.7506(3) 0.0480(8) Uani d . 1 1 . .
    H H17 0.7448 0.2942 0.7294 0.058 Uiso calc R 1 1 . .
    C C18 1.0316(3) 0.1546(3) 0.7020(3) 0.0476(8) Uani d . 1 1 . .
    C C19 0.9692(3) 0.0601(3) 0.7161(3) 0.0432(8) Uani d . 1 1 . .
    C C20 1.1238(3) 0.1442(4) 0.7777(3) 0.0547(9) Uani d . 1 1 . .
    H H20 1.1634 0.2111 0.7652 0.066 Uiso calc R 1 1 . .
    C C21 1.1551(3) 0.0378(4) 0.8683(3) 0.0509(9) Uani d . 1 1 . .
    H H21 1.2141 0.0331 0.9193 0.061 Uiso calc R 1 1 . .
    C C22 1.0987(3) -0.0661(3) 0.8857(3) 0.0449(8) Uani d . 1 1 . .
    C C23 1.0052(3) -0.0563(3) 0.8097(3) 0.0441(8) Uani d . 1 1 . .
    C C24 1.1331(3) -0.1794(4) 0.9783(3) 0.0517(9) Uani d . 1 1 . .
    H H24 1.1934 -0.1859 1.0288 0.062 Uiso calc R 1 1 . .
    C C25 1.0783(3) -0.2792(3) 0.9939(3) 0.0520(9) Uani d . 1 1 . .
    C C26 0.9516(3) -0.1635(3) 0.8306(3) 0.0486(8) Uani d . 1 1 . .
    H H26 0.8905 -0.1592 0.7819 0.058 Uiso calc R 1 1 . .
    C C27 0.9868(3) -0.2727(3) 0.9200(3) 0.0529(9) Uani d . 1 1 . .
    H H27 0.9504 -0.3419 0.9318 0.063 Uiso calc R 1 1 . .
    O O1S 0.2639(19) 0.1711(15) 0.4104(17) 0.146(7) Uani d PDU 0.480(11) 1 A 1
    N N1S 0.336(3) 0.321(2) 0.464(3) 0.067(4) Uani d PDU 0.480(11) 1 A 1
    C C1S 0.2884(11) 0.2997(12) 0.3778(11) 0.080(3) Uani d PDU 0.480(11) 1 A 1
    H H1S 0.2724 0.3592 0.3057 0.096 Uiso calc PR 0.480(11) 1 A 1
    C C2S 0.3677(10) 0.2212(13) 0.5620(9) 0.091(4) Uani d PU 0.480(11) 1 A 1
    H H2SA 0.2894 0.2086 0.6071 0.136 Uiso calc PR 0.480(11) 1 A 1
    H H2SB 0.4180 0.2444 0.6083 0.136 Uiso calc PR 0.480(11) 1 A 1
    H H2SC 0.4179 0.1406 0.5394 0.136 Uiso calc PR 0.480(11) 1 A 1
    C C3S 0.3956(14) 0.4246(12) 0.4441(14) 0.107(4) Uani d PU 0.480(11) 1 A 1
    H H3SA 0.3941 0.4703 0.3630 0.160 Uiso calc PR 0.480(11) 1 A 1
    H H3SB 0.4842 0.3873 0.4646 0.160 Uiso calc PR 0.480(11) 1 A 1
    H H3SC 0.3485 0.4858 0.4915 0.160 Uiso calc PR 0.480(11) 1 A 1
    O O1 1.0076(2) 0.2689(2) 0.6136(2) 0.0576(6) Uani d . 1 1 . .
    O O1Q 0.2462(12) 0.226(2) 0.3776(18) 0.174(9) Uani d PDU 0.520(11) 1 A 2
    N N1Q 0.349(3) 0.315(3) 0.463(3) 0.070(4) Uani d PDU 0.520(11) 1 A 2
    C C1Q 0.3174(14) 0.2003(14) 0.4823(11) 0.128(5) Uani d PDU 0.520(11) 1 A 2
    H H1Q 0.3355 0.1260 0.5443 0.153 Uiso calc PR 0.520(11) 1 A 2
    C C2Q 0.3047(14) 0.4214(14) 0.3741(10) 0.147(8) Uani d PU 0.520(11) 1 A 2
    H H2QA 0.2946 0.3914 0.3082 0.221 Uiso calc PR 0.520(11) 1 A 2
    H H2QB 0.3659 0.4722 0.3518 0.221 Uiso calc PR 0.520(11) 1 A 2
    H H2QC 0.2220 0.4758 0.3994 0.221 Uiso calc PR 0.520(11) 1 A 2
    C C3Q 0.4112(14) 0.336(2) 0.5499(17) 0.196(11) Uani d PU 0.520(11) 1 A 2
    H H3QA 0.4956 0.2722 0.5586 0.294 Uiso calc PR 0.520(11) 1 A 2
    H H3QB 0.3592 0.3261 0.6231 0.294 Uiso calc PR 0.520(11) 1 A 2
    H H3QC 0.4208 0.4239 0.5269 0.294 Uiso calc PR 0.520(11) 1 A 2
loop_
    _atom_site_aniso_label
    _atom_site_aniso_U_11
    _atom_site_aniso_U_22
    _atom_site_aniso_U_33
    _atom_site_aniso_U_12
    _atom_site_aniso_U_13
    _atom_site_aniso_U_23
    Br1 0.0733(3) 0.1133(4) 0.0549(3) -0.0121(3) -0.0207(2) -0.0202(2)
    Br2 0.1060(4) 0.0687(3) 0.0758(3) -0.0264(3) -0.0362(3) -0.0026(2)
    Cl1 0.0487(6) 0.1130(9) 0.0696(7) -0.0302(6) 0.0088(5) -0.0353(6)
    C1 0.057(2) 0.070(3) 0.039(2) -0.005(2) -0.0072(17) -0.023(2)
    C2 0.063(2) 0.060(2) 0.038(2) -0.007(2) 0.0002(17) -0.0135(18)
    C3 0.062(2) 0.065(3) 0.049(2) -0.0176(19) -0.0057(18) -0.024(2)
    C4 0.056(2) 0.056(2) 0.044(2) -0.0175(18) -0.0070(16) -0.0140(17)
    C5 0.0429(19) 0.053(2) 0.0359(19) -0.0108(16) 0.0036(14) -0.0176(16)
    C6 0.049(2) 0.056(2) 0.044(2) -0.0094(18) 0.0044(16) -0.0184(18)
    C7 0.070(3) 0.057(2) 0.046(2) -0.024(2) 0.0081(19) -0.0097(18)
    C8 0.063(2) 0.064(2) 0.051(2) -0.030(2) 0.0061(19) -0.017(2)
    C9 0.053(2) 0.063(2) 0.043(2) -0.0222(19) 0.0017(16) -0.0205(18)
    C10 0.0443(19) 0.050(2) 0.041(2) -0.0149(16) 0.0063(15) -0.0176(16)
    C11 0.0455(19) 0.049(2) 0.045(2) -0.0199(16) -0.0032(15) -0.0172(16)
    C12 0.0409(18) 0.048(2) 0.0365(18) -0.0180(16) -0.0092(14) -0.0109(15)
    C13 0.053(2) 0.053(2) 0.059(2) -0.0250(18) -0.0058(17) -0.0171(18)
    C14 0.048(2) 0.078(3) 0.061(2) -0.036(2) 0.0011(18) -0.015(2)
    C15 0.0389(19) 0.068(2) 0.040(2) -0.0186(18) -0.0036(14) -0.0161(18)
    C16 0.052(2) 0.058(2) 0.047(2) -0.0193(18) -0.0018(16) -0.0182(17)
    C17 0.045(2) 0.058(2) 0.047(2) -0.0249(17) -0.0014(16) -0.0119(17)
    C18 0.044(2) 0.056(2) 0.051(2) -0.0202(18) 0.0009(16) -0.0225(18)
    C19 0.0373(18) 0.054(2) 0.044(2) -0.0141(16) -0.0022(14) -0.0193(17)
    C20 0.048(2) 0.068(3) 0.062(3) -0.0268(19) -0.0010(18) -0.028(2)
    C21 0.040(2) 0.067(2) 0.056(2) -0.0183(18) -0.0060(16) -0.028(2)
    C22 0.0354(18) 0.059(2) 0.046(2) -0.0136(17) 0.0002(15) -0.0223(18)
    C23 0.0359(18) 0.054(2) 0.048(2) -0.0112(16) 0.0036(15) -0.0261(17)
    C24 0.041(2) 0.068(2) 0.049(2) -0.0086(18) -0.0058(15) -0.0255(19)
    C25 0.055(2) 0.052(2) 0.049(2) -0.0109(18) -0.0051(17) -0.0147(17)
    C26 0.045(2) 0.053(2) 0.053(2) -0.0129(17) -0.0094(16) -0.0198(18)
    C27 0.050(2) 0.056(2) 0.056(2) -0.0157(18) -0.0043(17) -0.0184(19)
    O1S 0.219(18) 0.105(8) 0.152(11) -0.095(10) 0.051(10) -0.071(7)
    N1S 0.066(10) 0.033(6) 0.091(9) 0.000(6) 0.001(7) -0.017(5)
    C1S 0.066(6) 0.090(7) 0.071(5) -0.016(5) -0.004(4) -0.008(5)
    C2S 0.088(6) 0.121(8) 0.061(6) -0.047(6) -0.009(5) 0.005(5)
    C3S 0.111(8) 0.089(7) 0.124(9) -0.039(6) 0.024(7) -0.038(6)
    O1 0.0637(16) 0.0636(16) 0.0566(16) -0.0333(13) -0.0057(12) -0.0140(13)
    O1Q 0.058(6) 0.28(2) 0.247(18) -0.025(9) 0.000(8) -0.201(17)
    N1Q 0.063(7) 0.087(8) 0.063(6) -0.032(6) -0.003(5) -0.009(6)
    C1Q 0.157(12) 0.112(9) 0.119(11) -0.055(8) 0.039(8) -0.045(8)
    C2Q 0.137(11) 0.118(10) 0.084(8) 0.045(9) 0.023(7) 0.029(7)
    C3Q 0.126(11) 0.26(2) 0.236(19) 0.050(12) -0.093(12) -0.191(18)
_geom_special_details
;
All e.s.d.'s (except the e.s.d. in the dihedral angle between two l.s. planes)
are estimated using the full covariance matrix. The cell e.s.d.'s are taken
into account individually in the estimation of e.s.d.'s in distances, angles
and torsion angles; correlations between e.s.d.'s in cell parameters are only
used when they are defined by crystal symmetry. An approximate (isotropic)
treatment of cell e.s.d.'s is used for estimating e.s.d.'s involving l.s.
planes.
;
loop_
    _geom_bond_atom_site_label_1
    _geom_bond_atom_site_label_2
    _geom_bond_site_symmetry_2
    _geom_bond_distance
    _geom_bond_publ_flag
    Br1 C1 . 1.906(4) ?
    Br2 C25 . 1.898(3) ?
    Cl1 C15 . 1.756(3) ?
    C1 C2 . 1.346(5) ?
    C1 C3 . 1.392(5) ?
    C2 C6 . 1.413(5) ?
    C2 H2 . 0.9300 ?
    C3 C4 . 1.370(5) ?
    C3 H3 . 0.9300 ?
    C4 C5 . 1.413(4) ?
    C4 H4 . 0.9300 ?
    C5 C10 . 1.429(4) ?
    C5 C6 . 1.432(4) ?
    C6 C7 . 1.416(5) ?
    C7 C8 . 1.347(5) ?
    C7 H7 . 0.9300 ?
    C8 C9 . 1.406(5) ?
    C8 H8 . 0.9300 ?
    C9 C10 . 1.369(4) ?
    C9 O1 . 1.383(4) ?
    C10 C11 . 1.527(4) ?
    C11 C19 . 1.512(4) ?
    C11 C12 . 1.536(4) ?
    C11 H11 . 0.9800 ?
    C12 C13 . 1.374(4) ?
    C12 C17 . 1.384(4) ?
    C13 C14 . 1.392(5) ?
    C13 H13 . 0.9300 ?
    C14 C15 . 1.363(5) ?
    C14 H14 . 0.9300 ?
    C15 C16 . 1.369(4) ?
    C16 C17 . 1.388(4) ?
    C16 H16 . 0.9300 ?
    C17 H17 . 0.9300 ?
    C18 C19 . 1.368(4) ?
    C18 O1 . 1.381(4) ?
    C18 C20 . 1.408(5) ?
    C19 C23 . 1.440(4) ?
    C20 C21 . 1.350(4) ?
    C20 H20 . 0.9300 ?
    C21 C22 . 1.410(4) ?
    C21 H21 . 0.9300 ?
    C22 C24 . 1.411(4) ?
    C22 C23 . 1.424(4) ?
    C23 C26 . 1.416(4) ?
    C24 C25 . 1.360(5) ?
    C24 H24 . 0.9300 ?
    C25 C27 . 1.400(5) ?
    C26 C27 . 1.363(4) ?
    C26 H26 . 0.9300 ?
    C27 H27 . 0.9300 ?
    O1S C1S . 1.453(17) ?
    N1S C1S . 1.32(2) ?
    N1S C2S . 1.37(3) ?
    N1S C3S . 1.42(2) ?
    C1S H1S . 0.9300 ?
    C2S H2SA . 0.9600 ?
    C2S H2SB . 0.9600 ?
    C2S H2SC . 0.9600 ?
    C3S H3SA . 0.9600 ?
    C3S H3SB . 0.9600 ?
    C3S H3SC . 0.9600 ?
    O1Q C1Q . 1.485(18) ?
    N1Q C2Q . 1.36(3) ?
    N1Q C1Q . 1.36(2) ?
    N1Q C3Q . 1.42(2) ?
    C1Q H1Q . 0.9300 ?
    C2Q H2QA . 0.9600 ?
    C2Q H2QB . 0.9600 ?
    C2Q H2QC . 0.9600 ?
    C3Q H3QA . 0.9600 ?
    C3Q H3QB . 0.9600 ?
    C3Q H3QC . 0.9600 ?
loop_
    _geom_angle_atom_site_label_1
    _geom_angle_atom_site_label_2
    _geom_angle_atom_site_label_3
    _geom_angle_site_symmetry_1
    _geom_angle_site_symmetry_3
    _geom_angle
    _geom_angle_publ_flag
    C2 C1 C3 . . 122.1(3) ?
    C2 C1 Br1 . . 120.1(3) ?
    C3 C1 Br1 . . 117.8(3) ?
    C1 C2 C6 . . 119.7(3) ?
    C1 C2 H2 . . 120.1 ?
    C6 C2 H2 . . 120.1 ?
    C4 C3 C1 . . 119.5(3) ?
    C4 C3 H3 . . 120.2 ?
    C1 C3 H3 . . 120.2 ?
    C3 C4 C5 . . 121.4(3) ?
    C3 C4 H4 . . 119.3 ?
    C5 C4 H4 . . 119.3 ?
    C4 C5 C10 . . 122.8(3) ?
    C4 C5 C6 . . 117.4(3) ?
    C10 C5 C6 . . 119.8(3) ?
    C2 C6 C7 . . 121.7(3) ?
    C2 C6 C5 . . 119.7(3) ?
    C7 C6 C5 . . 118.6(3) ?
    C8 C7 C6 . . 121.2(3) ?
    C8 C7 H7 . . 119.4 ?
    C6 C7 H7 . . 119.4 ?
    C7 C8 C9 . . 119.6(4) ?
    C7 C8 H8 . . 120.2 ?
    C9 C8 H8 . . 120.2 ?
    C10 C9 O1 . . 122.8(3) ?
    C10 C9 C8 . . 123.1(3) ?
    O1 C9 C8 . . 114.1(3) ?
    C9 C10 C5 . . 117.6(3) ?
    C9 C10 C11 . . 120.8(3) ?
    C5 C10 C11 . . 121.4(3) ?
    C19 C11 C10 . . 109.9(3) ?
    C19 C11 C12 . . 109.9(3) ?
    C10 C11 C12 . . 110.6(3) ?
    C19 C11 H11 . . 108.8 ?
    C10 C11 H11 . . 108.8 ?
    C12 C11 H11 . . 108.8 ?
    C13 C12 C17 . . 117.9(3) ?
    C13 C12 C11 . . 123.0(3) ?
    C17 C12 C11 . . 119.1(3) ?
    C12 C13 C14 . . 120.9(3) ?
    C12 C13 H13 . . 119.5 ?
    C14 C13 H13 . . 119.5 ?
    C15 C14 C13 . . 119.5(3) ?
    C15 C14 H14 . . 120.3 ?
    C13 C14 H14 . . 120.3 ?
    C14 C15 C16 . . 121.4(3) ?
    C14 C15 Cl1 . . 119.4(3) ?
    C16 C15 Cl1 . . 119.1(3) ?
    C15 C16 C17 . . 118.3(3) ?
    C15 C16 H16 . . 120.8 ?
    C17 C16 H16 . . 120.8 ?
    C12 C17 C16 . . 121.9(3) ?
    C12 C17 H17 . . 119.1 ?
    C16 C17 H17 . . 119.1 ?
    C19 C18 O1 . . 122.8(3) ?
    C19 C18 C20 . . 122.6(3) ?
    O1 C18 C20 . . 114.6(3) ?
    C18 C19 C23 . . 117.5(3) ?
    C18 C19 C11 . . 121.1(3) ?
    C23 C19 C11 . . 121.2(3) ?
    C21 C20 C18 . . 120.5(3) ?
    C21 C20 H20 . . 119.8 ?
    C18 C20 H20 . . 119.8 ?
    C20 C21 C22 . . 120.2(3) ?
    C20 C21 H21 . . 119.9 ?
    C22 C21 H21 . . 119.9 ?
    C21 C22 C24 . . 120.7(3) ?
    C21 C22 C23 . . 119.7(3) ?
    C24 C22 C23 . . 119.5(3) ?
    C26 C23 C22 . . 117.6(3) ?
    C26 C23 C19 . . 123.0(3) ?
    C22 C23 C19 . . 119.4(3) ?
    C25 C24 C22 . . 120.2(3) ?
    C25 C24 H24 . . 119.9 ?
    C22 C24 H24 . . 119.9 ?
    C24 C25 C27 . . 121.5(3) ?
    C24 C25 Br2 . . 119.8(3) ?
    C27 C25 Br2 . . 118.6(3) ?
    C27 C26 C23 . . 122.1(3) ?
    C27 C26 H26 . . 119.0 ?
    C23 C26 H26 . . 119.0 ?
    C26 C27 C25 . . 119.1(3) ?
    C26 C27 H27 . . 120.4 ?
    C25 C27 H27 . . 120.4 ?
    C1S N1S C2S . . 119.2(16) ?
    C1S N1S C3S . . 121(3) ?
    C2S N1S C3S . . 116.1(18) ?
    N1S C1S O1S . . 111.3(17) ?
    N1S C1S H1S . . 124.3 ?
    O1S C1S H1S . . 124.3 ?
    C18 O1 C9 . . 118.2(3) ?
    C2Q N1Q C1Q . . 123.1(17) ?
    C2Q N1Q C3Q . . 116.9(19) ?
    C1Q N1Q C3Q . . 119(2) ?
    N1Q C1Q O1Q . . 100.8(16) ?
    N1Q C1Q H1Q . . 129.6 ?
    O1Q C1Q H1Q . . 129.6 ?
    N1Q C2Q H2QA . . 109.5 ?
    N1Q C2Q H2QB . . 109.5 ?
    H2QA C2Q H2QB . . 109.5 ?
    N1Q C2Q H2QC . . 109.5 ?
    H2QA C2Q H2QC . . 109.5 ?
    H2QB C2Q H2QC . . 109.5 ?
    N1Q C3Q H3QA . . 109.5 ?
    N1Q C3Q H3QB . . 109.5 ?
    H3QA C3Q H3QB . . 109.5 ?
    N1Q C3Q H3QC . . 109.5 ?
    H3QA C3Q H3QC . . 109.5 ?
    H3QB C3Q H3QC . . 109.5 ?
data_global
_journal_date_recd_electronic     2012-03-25
_journal_date_accepted     2012-04-13
_journal_name_full     'Acta Crystallographica, Section E'
_journal_year     2012
_journal_volume     68
_journal_issue      5
_journal_page_first     o1460
_journal_page_last     o1460
_journal_paper_category     QO
_journal_paper_doi     10.1107/S1600536812016200
_journal_coeditor_code     LD2054
_publ_contact_author_name     'Bo Liu'
_publ_contact_author_address
;
Key Laboratory of Green Chemical Technology of College of Heilongjiang Province
School of Chemical and Environmental Engineering
Harbin University of Science and Technology
Harbin
People's Republic of China
;
_publ_contact_author_email     'songyongbin1981@sina.com'
_publ_contact_author_fax     '0086 0451 86392701'
_publ_contact_author_phone     '0086 0451 86392728'
_publ_section_title
;
3,11-Dibromo-14-(4-chlorophenyl)-14<i>H</i>-dibenzo[<i>a</i>,<i>j</i>]xanthene
dimethylformamide monosolvate
;
loop_
    _publ_author_name
    _publ_author_footnote
    _publ_author_address
    'Song, Yong Bin' .
;
Key Laboratory of Green Chemical Technology of College of Heilongjiang Province
School of Chemical and Environmental Engineering
Harbin University of Science and Technology
Harbin
People's Republic of China
;
    'Liu, Bo' .
;
Key Laboratory of Green Chemical Technology of College of Heilongjiang Province
School of Chemical and Environmental Engineering
Harbin University of Science and Technology
Harbin
People's Republic of China
;
