# Supplementary material for: 3,11-Dibromo-14-(4-chloro­phen­yl)-14H-dibenzo[a,j]xanthene dimethyl­formamide monosolvate
Source: Acta Crystallogr Sect E Struct Rep Online. 2012 Apr 21;68(Pt 5):o1460. doi: 10.1107/S1600536812016200 (PMC3344574; doi:10.1107/S1600536812016200)
Supplement: Supplementary file 2 [file e-68-o1460-Isup2.hkl]

# 
# h,k,l, Fc-squared, Fo-squared, sigma(Fo-squared) and status flag 
# 
data_I
_shelx_title ' Y in P-1' 
_shelx_refln_list_code          4 
_shelx_F_calc_maximum      332.92 
_exptl_crystal_F_000       312.00 
_reflns_d_resolution_high  0.8409 
 
loop_ 
 _symmetry_equiv_pos_as_xyz 
 'x, y, z' 
 '-x, -y, -z' 
 
_cell_length_a    10.8558 
_cell_length_b    10.9385 
_cell_length_c    11.8946 
_cell_angle_alpha  74.443 
_cell_angle_beta   80.967 
_cell_angle_gamma  71.448 
 
_shelx_F_squared_multiplier     1.000 
 
loop_ 
 _refln_index_h 
 _refln_index_k 
 _refln_index_l 
 _refln_F_squared_calc 
 _refln_F_squared_meas 
 _refln_F_squared_sigma 
 _refln_observed_status 
   2   0   0     3027.26     3027.32     27.92 o 
   3   0   0      154.85      135.79      5.19 o 
   4   0   0      471.86      483.53     11.04 o 
   5   0   0     3279.40     3279.78     33.42 o 
   6   0   0     2256.95     2277.42     26.35 o 
   7   0   0       39.26       55.28      7.02 o 
   8   0   0      713.47      720.15     20.37 o 
   9   0   0      151.68      146.04     12.68 o 
  10   0   0      108.87      116.51     12.36 o 
  11   0   0        0.58        1.42     18.90 o 
  12   0   0       26.68       43.93     24.76 o 
 -11   1   0       51.10       20.24     19.70 o 
 -10   1   0       81.40      111.74     22.19 o 
  -9   1   0       55.53       69.31     11.06 o 
  -8   1   0      120.81      114.95      8.81 o 
  -7   1   0       79.92       88.91      7.90 o 
  -6   1   0     2696.08     2657.07     29.82 o 
  -5   1   0       95.85      110.19      7.98 o 
  -4   1   0     4712.38     4789.87     50.45 o 
  -3   1   0       13.08       13.49      4.22 o 
  -2   1   0     2824.95     2873.45     33.38 o 
  -1   1   0     2810.57     2817.89     32.23 o 
   1   1   0     4539.38     4575.92     67.28 o 
   2   1   0     2703.85     2889.88     85.16 o 
   3   1   0     7488.12     7465.64     66.06 o 
   4   1   0      386.88      406.63      8.10 o 
   5   1   0     2687.50     2737.71     28.67 o 
   6   1   0     2173.69     2117.19     24.65 o 
   7   1   0        5.46        2.07      5.65 o 
   8   1   0      141.86      143.01     11.66 o 
   9   1   0        4.52        6.81      9.51 o 
  10   1   0      174.66      206.20     14.13 o 
  11   1   0      207.32      205.42     37.63 o 
  12   1   0       76.74       81.12     23.87 o 
 -11   2   0        0.50        8.52     18.90 o 
 -10   2   0        4.15        0.00     17.31 o 
  -9   2   0        4.63        0.98     15.62 o 
  -8   2   0        3.23        0.00      9.04 o 
  -7   2   0      985.58     1000.94     17.93 o 
  -6   2   0     1086.91     1028.36     18.94 o 
  -5   2   0      228.70      256.39     11.58 o 
  -4   2   0     3384.47     3355.22     45.66 o 
  -3   2   0       83.58       86.83      5.76 o 
  -2   2   0      824.06      853.16     11.43 o 
  -1   2   0    10255.33     9937.49     86.30 o 
   0   2   0    15259.80    14368.21    146.25 o 
   1   2   0     4426.41     4309.05     47.40 o 
   2   2   0    10286.52     9857.14     95.57 o 
   3   2   0     8054.00     8009.13     93.41 o 
   4   2   0     1604.29     1469.92     17.22 o 
   5   2   0       92.34      121.94      9.54 o 
   6   2   0       10.63        7.00      5.05 o 
   7   2   0      695.85      700.85     14.17 o 
   8   2   0      220.15      242.50     14.00 o 
   9   2   0      176.97      181.33     14.03 o 
  10   2   0        8.96        2.71     10.84 o 
  11   2   0       21.60       30.07     12.89 o 
  12   2   0       29.28       20.95     26.63 o 
 -10   3   0       34.22       12.69     17.75 o 
  -9   3   0       33.86        4.26     17.84 o 
  -8   3   0      180.08      176.78     13.05 o 
  -7   3   0        4.59        1.83      7.14 o 
  -6   3   0      137.32      172.45      9.67 o 
  -5   3   0     1053.73     1074.57     20.48 o 
  -4   3   0        2.42        9.13     16.06 o 
  -3   3   0      221.82      214.90     10.24 o 
  -2   3   0       15.19       12.73      3.63 o 
  -1   3   0    10413.47    10685.94    112.94 o 
   0   3   0      479.91      480.13      6.70 o 
   1   3   0       97.42      113.11      5.90 o 
   2   3   0     8353.15     8449.80     74.99 o 
   3   3   0      447.52      479.38      9.11 o 
   4   3   0     5915.86     5966.53     75.00 o 
   5   3   0     1937.93     1802.23     21.59 o 
   6   3   0        0.45        0.00      5.27 o 
   7   3   0      763.43      763.74     19.30 o 
   8   3   0       31.55       24.96     10.60 o 
   9   3   0      536.62      493.16     19.52 o 
  10   3   0      130.66      143.79     14.46 o 
  11   3   0       46.62       42.71     12.76 o 
  12   3   0      221.25      232.75     19.19 o 
 -10   4   0       48.25       56.71     20.59 o 
  -9   4   0       14.02       12.44     16.95 o 
  -8   4   0      121.63      143.51     13.56 o 
  -7   4   0      852.29      835.72     42.69 o 
  -6   4   0       79.82       89.82     10.38 o 
  -5   4   0     1455.88     1514.94     26.11 o 
  -4   4   0       48.17       50.22      8.70 o 
  -3   4   0       29.18       32.37      5.57 o 
  -2   4   0     4549.98     4438.42     43.20 o 
  -1   4   0      111.04      115.34      5.08 o 
   0   4   0      645.82      617.84     10.06 o 
   1   4   0     1618.97     1556.01     22.54 o 
   2   4   0     1673.28     1784.57     19.99 o 
   3   4   0      841.01     1016.68     14.23 o 
   4   4   0        1.49        2.97      4.40 o 
   5   4   0     7814.50     8110.86     74.94 o 
   6   4   0     1466.73     1517.18     20.59 o 
   7   4   0      101.99      100.30     10.44 o 
   8   4   0      359.26      337.69     38.92 o 
   9   4   0      286.72      307.57     17.39 o 
  10   4   0      338.27      358.53     18.15 o 
  11   4   0      108.72      102.88     19.70 o 
  12   4   0       79.67       84.46     19.35 o 
  -9   5   0        6.22        4.46     11.05 o 
  -8   5   0        6.89        0.00     10.88 o 
  -7   5   0       39.57       63.58     20.72 o 
  -6   5   0       24.65       33.64     14.64 o 
  -5   5   0       10.19        0.00     10.56 o 
  -4   5   0      982.55     1005.56     17.49 o 
  -3   5   0     1330.50     1428.49     19.92 o 
  -2   5   0     4687.16     4758.84     47.12 o 
  -1   5   0      497.58      512.33     10.27 o 
   0   5   0      302.05      322.06      8.59 o 
   1   5   0     3610.17     3584.58     36.07 o 
   2   5   0      177.57      193.90      7.21 o 
   3   5   0     1231.17     1258.66     17.17 o 
   4   5   0     1764.28     1724.66     21.95 o 
   5   5   0        1.48        0.00      5.34 o 
   6   5   0      414.42      390.93     12.11 o 
   7   5   0        1.75        9.51      8.83 o 
   8   5   0      100.39       95.46     12.13 o 
   9   5   0        7.85       16.58     18.82 o 
  10   5   0       52.34       46.38     12.77 o 
  11   5   0       11.50       15.82     16.02 o 
  12   5   0       16.11        7.92     15.49 o 
  -8   6   0       57.73       24.67     16.86 o 
  -7   6   0        6.78        4.08     13.22 o 
  -6   6   0      272.84      323.60     22.99 o 
  -5   6   0       93.97      139.88     15.89 o 
  -4   6   0       16.40       20.91      7.71 o 
  -3   6   0       93.57       97.82      9.40 o 
  -2   6   0       17.35       28.18      6.09 o 
  -1   6   0       53.09       70.00      6.12 o 
   0   6   0     1091.03     1101.22     16.69 o 
   1   6   0     1580.95     1495.42     19.89 o 
   2   6   0       52.80       64.87     16.51 o 
   3   6   0      215.03      206.82      8.63 o 
   4   6   0     2382.74     2348.25     28.02 o 
   5   6   0        2.24       13.87      6.45 o 
   6   6   0      327.53      323.07     11.74 o 
   7   6   0      125.03      139.16     12.18 o 
   8   6   0       14.60        8.80     10.66 o 
   9   6   0      277.35      268.89     16.22 o 
  10   6   0      189.23      209.15     20.77 o 
  11   6   0        1.26        0.00     13.00 o 
  12   6   0        0.92       18.86     21.57 o 
  -8   7   0       43.86       56.71     21.57 o 
  -4   7   0        0.07       12.30     10.11 o 
  -3   7   0      181.00      191.14     13.90 o 
  -2   7   0      207.05      231.53     28.40 o 
  -1   7   0       26.26       18.21      9.90 o 
   0   7   0     1695.76     1736.46     23.79 o 
   1   7   0      116.94      106.31      7.97 o 
   2   7   0      211.11      194.73     10.65 o 
   3   7   0       52.61       58.87      6.86 o 
   4   7   0      596.44      537.15     13.57 o 
   5   7   0      575.31      596.84     14.70 o 
   6   7   0        0.04        9.49      7.68 o 
   7   7   0      213.39      189.58     33.82 o 
   8   7   0       10.73       10.23     11.06 o 
   9   7   0      148.75      141.04     14.92 o 
  10   7   0        2.91       11.20     13.15 o 
  11   7   0        5.18        0.00     14.16 o 
  12   7   0        7.26        8.94     21.03 o 
  -4   8   0       39.88       39.32     20.77 o 
  -3   8   0      116.33      132.95     13.54 o 
  -2   8   0       19.91       39.15     11.24 o 
  -1   8   0       88.60       91.18     12.30 o 
   0   8   0      898.57      869.38     22.86 o 
   1   8   0       69.97       75.32      8.41 o 
   2   8   0      330.69      311.34     20.87 o 
   3   8   0     2400.88     2366.20     29.36 o 
   4   8   0      146.12      140.51      9.14 o 
   5   8   0       54.41       62.87      8.97 o 
   6   8   0       89.43       85.85     27.47 o 
   7   8   0      109.75      102.37     13.04 o 
   8   8   0      564.67      630.41     21.69 o 
   9   8   0       16.74        1.77     11.64 o 
  10   8   0       37.58       27.76     13.58 o 
  11   8   0        0.30        1.99     14.51 o 
  -3   9   0       11.58        7.28     19.35 o 
  -2   9   0        0.73       15.21     12.21 o 
  -1   9   0       21.75       37.10     11.83 o 
   0   9   0       32.19       35.98     11.67 o 
   1   9   0      200.32      208.23     11.65 o 
   2   9   0     1856.60     1835.28     27.35 o 
   3   9   0      993.55      998.24     24.19 o 
   4   9   0        1.76        1.19      9.98 o 
   5   9   0        9.03        9.04      9.43 o 
   6   9   0      121.28      107.04     16.51 o 
   7   9   0        6.09       16.69     15.09 o 
   8   9   0       35.19       31.60     15.35 o 
   9   9   0      165.15      107.89     28.85 o 
  10   9   0       15.57       23.00     18.33 o 
  11   9   0       25.79       29.12     14.37 o 
  -3  10   0       17.03        0.00     20.68 o 
  -2  10   0        4.47        1.51     20.77 o 
  -1  10   0      142.25      179.96     46.77 o 
   0  10   0       35.83       44.59     12.29 o 
   1  10   0       16.08        3.07     11.75 o 
   2  10   0       81.53       88.72     13.59 o 
   3  10   0      374.67      354.52     27.44 o 
   4  10   0       72.93       82.55     10.56 o 
   5  10   0       19.56       23.05     26.23 o 
   6  10   0       91.77       94.26     16.33 o 
   7  10   0       40.83       99.58     17.84 o 
   8  10   0        1.35        3.91     15.80 o 
   9  10   0       11.39        8.43     16.77 o 
  10  10   0       26.68       40.65     18.55 o 
  -2  11   0       75.45       93.28     25.38 o 
  -1  11   0       27.91       35.15     22.90 o 
   0  11   0        0.37        0.00     13.50 o 
   1  11   0        0.30        0.00     11.87 o 
   2  11   0        4.40       11.99     10.06 o 
   3  11   0       27.16       15.82      9.47 o 
   4  11   0        2.30       14.85      9.20 o 
   5  11   0      111.80      124.19     15.48 o 
   6  11   0       35.08       21.03     16.24 o 
   7  11   0       43.34       56.45     19.70 o 
   8  11   0        0.42        0.80     15.89 o 
   9  11   0        2.95       10.38     18.19 o 
   1  12   0       49.60       69.62     15.31 o 
   2  12   0       19.90       42.24     20.24 o 
   3  12   0       20.15        9.90     10.24 o 
   4  12   0       23.69       41.24     10.80 o 
   5  12   0       40.43       62.43     13.77 o 
   6  12   0       11.50       14.04     13.49 o 
   7  12   0        9.01       24.14     20.32 o 
  -5 -12   1        3.87        0.00     11.73 o 
  -4 -12   1        0.13        0.00     11.19 o 
  -3 -12   1       77.64       83.82     12.09 o 
  -2 -12   1       20.61       15.27     20.72 o 
  -8 -11   1        1.03        0.00     18.28 o 
  -7 -11   1       21.44       25.21     17.31 o 
  -6 -11   1       15.85       36.74     14.20 o 
  -5 -11   1        1.67       10.60     10.06 o 
  -4 -11   1       65.64       49.98     11.33 o 
  -3 -11   1       19.78       22.45     10.53 o 
  -2 -11   1        9.60       17.86     13.67 o 
  -1 -11   1        1.01        0.00     17.57 o 
   0 -11   1       51.51       55.44     18.37 o 
   1 -11   1       21.51       28.73     21.43 o 
   2 -11   1        7.43       31.60     23.25 o 
  -9 -10   1        1.10        0.00     17.13 o 
  -8 -10   1        1.95        0.00     16.33 o 
  -7 -10   1       34.73       66.48     18.02 o 
  -6 -10   1        0.03        7.01     15.18 o 
  -5 -10   1        0.70        0.00      9.92 o 
  -4 -10   1      450.87      432.91     16.23 o 
  -3 -10   1       36.87       61.18     11.47 o 
  -2 -10   1       89.85       92.44     18.11 o 
  -1 -10   1       95.66       80.84     13.81 o 
   0 -10   1      116.48      137.37     18.46 o 
   1 -10   1      132.39      115.78     15.48 o 
   2 -10   1        9.36        0.00     13.32 o 
   3 -10   1        1.15        4.35     22.45 o 
   4 -10   1       23.83        6.04     22.28 o 
 -10  -9   1        0.02        0.00     17.31 o 
  -9  -9   1       12.46        0.00     14.20 o 
  -8  -9   1      123.43      132.95     18.55 o 
  -7  -9   1        0.68       10.21     14.64 o 
  -6  -9   1       23.02       42.78     14.64 o 
  -5  -9   1       97.96       86.19     16.77 o 
  -4  -9   1      217.64      212.83     16.30 o 
  -3  -9   1       61.11       51.81      9.16 o 
  -2  -9   1      113.88       77.84      9.62 o 
  -1  -9   1       78.28       89.58      9.59 o 
   0  -9   1        3.20        0.00     10.12 o 
   1  -9   1      162.56      173.87     14.72 o 
   2  -9   1       51.13       46.89     12.50 o 
   3  -9   1        6.84        0.00     24.85 o 
   4  -9   1       39.27       30.18     21.66 o 
 -11  -8   1       15.32       12.69     12.97 o 
 -10  -8   1       63.33      108.32     17.97 o 
  -9  -8   1       62.16       48.67     13.47 o 
  -8  -8   1       78.49       57.47     12.96 o 
  -7  -8   1       84.31       67.99     15.62 o 
  -6  -8   1        4.71       10.61     10.34 o 
  -5  -8   1      478.43      431.65     18.68 o 
  -4  -8   1       50.51       32.02      9.94 o 
  -3  -8   1       18.81       17.14      8.09 o 
  -2  -8   1      212.24      191.96     16.26 o 
  -1  -8   1      495.07      487.83     15.10 o 
   0  -8   1      183.63      186.52     18.24 o 
   1  -8   1       87.77       80.87     13.18 o 
   2  -8   1        7.49        0.00     10.25 o 
   3  -8   1      234.51      276.47     16.95 o 
   4  -8   1      121.12      156.85     15.22 o 
   5  -8   1       23.62       18.19     19.26 o 
 -11  -7   1       68.54       67.54     14.99 o 
 -10  -7   1        2.09        0.26     12.34 o 
  -9  -7   1       18.50       38.12     18.19 o 
  -8  -7   1        1.73        6.23     10.64 o 
  -7  -7   1       29.52       45.13     28.76 o 
  -6  -7   1       36.45       23.20      8.33 o 
  -5  -7   1      540.42      589.44     15.37 o 
  -4  -7   1      122.29      123.54      9.27 o 
  -3  -7   1      169.55      188.37      9.03 o 
  -2  -7   1      225.98      217.49     10.70 o 
  -1  -7   1      401.68      415.19     12.43 o 
   0  -7   1      959.54      902.43     22.30 o 
   1  -7   1      373.78      371.53     16.38 o 
   2  -7   1        9.31       17.42     13.14 o 
   3  -7   1      365.71      347.82     23.87 o 
   4  -7   1       21.24       12.03     13.98 o 
   5  -7   1        0.01        0.48     10.66 o 
 -12  -6   1       37.05       29.20     15.91 o 
 -11  -6   1      121.73      171.77     49.70 o 
 -10  -6   1        7.33        0.00     11.93 o 
  -9  -6   1      309.65      314.72     17.11 o 
  -8  -6   1        0.27        0.00     17.88 o 
  -7  -6   1      102.25      110.86     23.92 o 
  -6  -6   1       98.54      119.21      9.29 o 
  -5  -6   1      192.78      196.64      9.43 o 
  -4  -6   1      932.57      876.89     15.75 o 
  -3  -6   1      760.53      777.29     14.44 o 
  -2  -6   1      744.09      705.35     11.27 o 
  -1  -6   1       21.96       16.30      5.93 o 
   0  -6   1      597.56      598.40     26.36 o 
   1  -6   1     2803.90     2857.55     43.09 o 
   2  -6   1      334.41      330.44     11.29 o 
   3  -6   1      390.44      420.75     25.96 o 
   4  -6   1       68.83       88.27     13.00 o 
   5  -6   1       36.41       22.10     10.15 o 
 -12  -5   1        0.31        0.00     14.32 o 
 -11  -5   1      152.77      171.26     20.72 o 
 -10  -5   1       18.76        0.02     10.89 o 
  -9  -5   1        6.19        0.00     12.43 o 
  -8  -5   1        1.08        0.00     10.96 o 
  -7  -5   1        7.90        3.93      9.47 o 
  -6  -5   1     1226.16     1249.75     19.90 o 
  -5  -5   1      297.90      300.37     10.56 o 
  -4  -5   1       75.94       52.60      7.25 o 
  -3  -5   1     1588.76     1602.62     20.57 o 
  -2  -5   1      313.14      329.07      9.61 o 
  -1  -5   1     1224.07     1245.06     20.36 o 
   0  -5   1     2404.29     2312.47     26.47 o 
   1  -5   1        1.54        6.75      4.20 o 
   2  -5   1     1228.36     1248.02     17.69 o 
   3  -5   1      104.56      105.07      7.39 o 
   4  -5   1       20.92       20.36      7.02 o 
   5  -5   1       10.43       21.05      8.00 o 
   6  -5   1      164.91      162.77     12.08 o 
   7  -5   1       46.69       38.61     15.27 o 
   8  -5   1      105.15       98.00     46.86 o 
   9  -5   1        8.23        0.00     16.77 o 
 -12  -4   1        3.35        0.00     14.35 o 
 -11  -4   1       71.22       82.78     19.70 o 
 -10  -4   1        2.18        5.22     16.82 o 
  -9  -4   1        1.00        1.04     14.64 o 
  -8  -4   1        0.72        0.00      9.06 o 
  -7  -4   1       74.30       84.80     14.78 o 
  -6  -4   1      458.39      472.96     21.44 o 
  -5  -4   1      110.80      127.60      7.14 o 
  -4  -4   1        2.51       10.35      4.76 o 
  -3  -4   1      501.41      465.07      9.94 o 
  -2  -4   1      395.10      392.91      8.62 o 
  -1  -4   1     1714.99     1702.19     20.00 o 
   0  -4   1     5314.17     5258.33     49.39 o 
   1  -4   1       79.96       91.20      5.35 o 
   2  -4   1     2551.16     2614.59     28.34 o 
   3  -4   1      418.10      445.98     19.26 o 
   4  -4   1        1.28        2.23      8.56 o 
   5  -4   1     2099.67     1991.03     26.18 o 
   6  -4   1      120.85      141.11     14.69 o 
   7  -4   1      117.20      100.59     14.51 o 
   8  -4   1      198.57      210.15     39.54 o 
   9  -4   1       79.86       73.93     19.97 o 
  10  -4   1       19.67        0.00     18.19 o 
 -12  -3   1      277.59      316.50     35.15 o 
 -11  -3   1        2.14        3.92     12.83 o 
 -10  -3   1      616.16      659.65     37.68 o 
  -9  -3   1        8.56        7.05     10.48 o 
  -8  -3   1      251.12      245.34     14.12 o 
  -7  -3   1      350.96      328.35     18.61 o 
  -6  -3   1      497.91      571.66     13.11 o 
  -5  -3   1     1561.22     1579.03     20.09 o 
  -4  -3   1     3273.62     3102.39     37.17 o 
  -3  -3   1     3709.06     3876.26     37.67 o 
  -2  -3   1       64.72       71.40      4.23 o 
  -1  -3   1      942.64      983.56     11.79 o 
   0  -3   1      348.66      317.48      7.50 o 
   1  -3   1     1649.71     1759.48     19.25 o 
   2  -3   1       98.07       78.78      4.95 o 
   3  -3   1      603.78      569.40     17.23 o 
   4  -3   1       39.55       53.37      5.75 o 
   5  -3   1     2197.31     2115.69     28.33 o 
   6  -3   1      321.54      335.15     15.87 o 
   7  -3   1      133.85      123.35     11.52 o 
   8  -3   1      120.01      132.60      9.58 o 
   9  -3   1       11.41        0.00     17.04 o 
  10  -3   1       37.83       41.71     20.50 o 
 -12  -2   1       10.84        5.41     23.70 o 
 -11  -2   1        2.99       11.83     17.00 o 
 -10  -2   1       44.91       61.49     11.49 o 
  -9  -2   1      283.42      333.06     18.64 o 
  -8  -2   1      157.62      188.83     17.35 o 
  -7  -2   1      813.45      754.11     16.27 o 
  -6  -2   1       91.92       74.98      7.79 o 
  -5  -2   1      713.93      685.38     12.09 o 
  -4  -2   1     2452.96     2336.24     25.04 o 
  -3  -2   1      369.07      367.24      7.79 o 
  -2  -2   1     3595.54     3730.02     35.10 o 
  -1  -2   1     8848.59     8710.26     92.68 o 
   0  -2   1     2187.71     2195.91     22.19 o 
   1  -2   1    11504.03    11724.95    123.28 o 
   2  -2   1     1499.02     1541.33     21.06 o 
   3  -2   1       31.69       39.31      4.49 o 
   4  -2   1     2435.52     2388.79     26.81 o 
   5  -2   1      318.14      311.23     27.78 o 
   6  -2   1     1203.89     1156.01     49.26 o 
   7  -2   1       89.78       85.27      8.37 o 
   8  -2   1      327.46      330.96     12.76 o 
   9  -2   1        7.47        8.61     23.61 o 
  10  -2   1       62.90       46.42     20.32 o 
  11  -2   1       17.63       19.35     21.03 o 
 -12  -1   1       27.97       34.17     23.16 o 
 -11  -1   1      192.15      204.22     28.05 o 
 -10  -1   1       82.07       98.97     12.41 o 
  -9  -1   1       12.74        6.73      9.64 o 
  -8  -1   1      344.67      358.57     16.20 o 
  -7  -1   1      102.14      109.98      7.92 o 
  -6  -1   1     1151.84     1192.79     17.28 o 
  -5  -1   1     3581.59     3615.13     36.42 o 
  -4  -1   1      381.75      408.21      8.63 o 
  -3  -1   1      390.17      405.49      7.99 o 
  -2  -1   1     1308.70     1380.97     15.05 o 
  -1  -1   1     2524.49     2449.41     49.13 o 
   0  -1   1      152.57      179.56      8.21 o 
   1  -1   1     1686.93     1638.05     27.96 o 
   2  -1   1     4215.98     4131.60     38.48 o 
   3  -1   1        5.40        5.26      3.38 o 
   4  -1   1     4924.59     4888.80     46.51 o 
   5  -1   1     1021.56     1047.51     19.41 o 
   6  -1   1      402.85      414.06     10.70 o 
   7  -1   1     1858.65     1818.00     29.78 o 
   8  -1   1        1.88        0.00      8.93 o 
   9  -1   1      147.72      144.81     12.97 o 
  10  -1   1      170.52      180.37     14.26 o 
  11  -1   1        0.44        0.00     20.59 o 
 -12   0   1       10.23       22.01     22.10 o 
 -11   0   1        2.92        5.86     21.57 o 
 -10   0   1       15.46       36.39     18.46 o 
  -9   0   1        8.21        0.00      9.13 o 
  -8   0   1      980.70      962.82     20.44 o 
  -7   0   1      402.78      395.82     11.75 o 
  -6   0   1      285.65      282.99      9.37 o 
  -5   0   1     2118.84     2004.65     22.93 o 
  -4   0   1        0.85        0.39      3.19 o 
  -3   0   1     6661.92     6909.03     73.73 o 
  -2   0   1    11519.72    11378.76     98.51 o 
  -1   0   1       78.91       73.07      5.55 o 
   1   0   1      402.66      405.61      9.23 o 
   2   0   1     2213.57     2248.26     21.77 o 
   3   0   1     4636.63     4664.53     45.18 o 
   4   0   1     1911.89     2010.75     34.88 o 
   5   0   1      897.11      900.02     13.37 o 
   6   0   1      874.48      846.03     13.93 o 
   7   0   1      313.64      288.34     10.26 o 
   8   0   1       89.91      100.61     11.90 o 
   9   0   1      284.33      313.37     34.57 o 
  10   0   1      203.77      269.79     23.70 o 
  11   0   1       54.09       23.39     12.64 o 
  12   0   1        2.38        3.20     23.25 o 
 -11   1   1       77.38       85.91     24.23 o 
 -10   1   1        0.63        1.24     19.44 o 
  -9   1   1        2.07       52.19     18.99 o 
  -8   1   1       11.42        0.00      7.18 o 
  -7   1   1      250.15      230.67     10.09 o 
  -6   1   1     1502.72     1543.01     20.53 o 
  -5   1   1      425.34      402.02     10.07 o 
  -4   1   1       42.85       52.24      4.37 o 
  -3   1   1       17.74       18.17      3.23 o 
  -2   1   1      524.78      483.30      7.59 o 
  -1   1   1      350.59      347.03      6.71 o 
   1   1   1     2163.99     2187.27     33.46 o 
   2   1   1     1352.28     1339.07     30.27 o 
   3   1   1     8064.01     7787.77     84.40 o 
   4   1   1     3220.56     3120.15     30.43 o 
   5   1   1      337.54      316.84      7.76 o 
   6   1   1     2212.62     2223.51     25.20 o 
   7   1   1      121.67      136.15      7.51 o 
   8   1   1       68.04       76.54     11.23 o 
   9   1   1       20.31       14.18     11.30 o 
  10   1   1        6.11        0.00     10.79 o 
  11   1   1       16.16       21.10     23.83 o 
  12   1   1       35.75       38.16     23.16 o 
 -11   2   1        9.66        0.00     18.73 o 
 -10   2   1        6.24        0.27     19.97 o 
  -9   2   1      295.14      304.78     24.67 o 
  -8   2   1      182.70      215.23     14.45 o 
  -7   2   1      554.17      558.20     13.76 o 
  -6   2   1      764.11      699.38     15.02 o 
  -5   2   1      249.45      291.45      9.07 o 
  -4   2   1       79.51       74.64      5.20 o 
  -3   2   1     1183.96     1137.22     16.88 o 
  -2   2   1     2217.83     2341.53     27.79 o 
  -1   2   1    12385.83    12123.16    185.59 o 
   0   2   1     3465.04     3654.53     32.94 o 
   1   2   1     3279.61     3404.40     37.34 o 
   2   2   1      307.76      301.53      8.11 o 
   3   2   1     6908.95     6993.44     76.62 o 
   4   2   1     2019.79     2123.63     28.76 o 
   5   2   1      560.87      563.20     10.64 o 
   6   2   1     1508.55     1553.08     19.64 o 
   7   2   1       12.27        8.55     14.38 o 
   8   2   1      699.21      682.31     19.93 o 
   9   2   1     1672.24     1696.77     35.63 o 
  10   2   1       65.24       70.96     14.56 o 
  11   2   1      176.36      202.22     18.73 o 
  12   2   1       30.81       31.56     18.15 o 
 -10   3   1       37.88       21.12     18.28 o 
  -9   3   1       17.04       22.51     10.92 o 
  -8   3   1      283.82      288.39     15.65 o 
  -7   3   1        2.39        0.00     15.40 o 
  -6   3   1      283.60      290.21     10.79 o 
  -5   3   1        1.65        0.00      5.10 o 
  -4   3   1      324.18      353.02     12.74 o 
  -3   3   1     4518.85     4523.35     61.64 o 
  -2   3   1       40.46       40.92      4.37 o 
  -1   3   1     4766.20     4978.50     45.42 o 
   0   3   1     4211.45     4196.32     38.44 o 
   1   3   1       77.59       92.48      5.33 o 
   2   3   1     3311.65     3279.94     71.05 o 
   3   3   1     3390.52     3397.02     32.69 o 
   4   3   1      305.26      299.63      7.95 o 
   5   3   1     1657.02     1492.19     41.18 o 
   6   3   1      190.49      199.45     17.87 o 
   7   3   1        0.78        0.00      7.59 o 
   8   3   1        0.53        9.21     10.07 o 
   9   3   1       10.62        8.78     10.89 o 
  10   3   1       25.75       44.65     12.29 o 
  11   3   1       29.17       15.26     18.55 o 
  12   3   1       98.93       65.77     15.16 o 
 -10   4   1        2.03        0.00     19.79 o 
  -9   4   1       76.93       46.54     13.89 o 
  -8   4   1       82.04       53.81     11.80 o 
  -7   4   1      302.74      287.67     18.28 o 
  -6   4   1        0.77        0.00      9.13 o 
  -5   4   1       46.92       55.41      7.00 o 
  -4   4   1       34.55       39.54      6.89 o 
  -3   4   1      833.63      826.74     15.46 o 
  -2   4   1      476.58      462.28     10.93 o 
  -1   4   1        0.49        0.79      3.23 o 
   0   4   1       41.53       37.49      2.97 o 
   1   4   1     1962.49     2027.80     26.31 o 
   2   4   1     5113.63     4854.47     55.09 o 
   3   4   1     3612.38     3618.64     35.42 o 
   4   4   1      727.55      793.01     12.43 o 
   5   4   1     2662.99     2701.12     35.85 o 
   6   4   1       13.65        7.44      6.96 o 
   7   4   1      214.39      226.66     12.48 o 
   8   4   1     1971.91     1966.60     34.47 o 
   9   4   1        7.53        0.00     10.69 o 
  10   4   1     1266.73     1326.33     46.82 o 
  11   4   1       12.29        6.81     12.96 o 
  12   4   1       30.15       27.54     15.17 o 
  -9   5   1        5.72        0.00     16.69 o 
  -8   5   1       84.87       82.95     13.22 o 
  -7   5   1      232.60      236.98     56.09 o 
  -6   5   1       51.46       49.08     10.53 o 
  -5   5   1       27.97       25.38     13.22 o 
  -4   5   1      973.07      993.06     34.08 o 
  -3   5   1       58.08       56.09      7.37 o 
  -2   5   1     2624.61     2650.56     28.91 o 
  -1   5   1      623.10      595.85     12.16 o 
   0   5   1     1157.86     1182.49     17.07 o 
   1   5   1      906.61      906.47     16.33 o 
   2   5   1        6.92       13.70      5.19 o 
   3   5   1      288.00      282.66      8.19 o 
   4   5   1     1794.16     1756.19     21.35 o 
   5   5   1       79.70       72.68      8.47 o 
   6   5   1       96.40      112.13      9.35 o 
   7   5   1       40.36       49.25      9.81 o 
   8   5   1      526.16      515.80     27.11 o 
   9   5   1       44.96       21.50     12.08 o 
  10   5   1       57.76       41.38     11.99 o 
  11   5   1       34.27       46.64     17.31 o 
  12   5   1        0.99        0.00     18.95 o 
  -8   6   1       68.05       54.03     13.31 o 
  -7   6   1       11.63       12.91     11.72 o 
  -6   6   1       58.97       67.83     11.65 o 
  -5   6   1        0.46       13.40     13.22 o 
  -4   6   1      300.22      320.05     13.71 o 
  -3   6   1        2.09       10.96      7.53 o 
  -2   6   1      364.70      362.42     13.72 o 
  -1   6   1     1345.02     1385.60     21.62 o 
   0   6   1      359.71      372.68      9.57 o 
   1   6   1     1415.48     1365.51     18.17 o 
   2   6   1      914.02      848.20     17.23 o 
   3   6   1      506.27      534.73     11.12 o 
   4   6   1     2138.29     2108.47     25.27 o 
   5   6   1       83.39       98.51      7.16 o 
   6   6   1       10.21        0.00      8.50 o 
   7   6   1      488.59      498.53     18.66 o 
   8   6   1        1.46        0.00     10.64 o 
   9   6   1      415.22      447.27     20.23 o 
  10   6   1       11.71        5.77     16.95 o 
  11   6   1       23.24       15.94     15.00 o 
  12   6   1        3.91        7.48     13.66 o 
  -8   7   1       50.92       73.04     21.30 o 
  -7   7   1       40.25       43.05     20.06 o 
  -6   7   1        7.78       21.50     19.84 o 
  -5   7   1        8.23       31.24     12.60 o 
  -4   7   1      196.79      208.31     16.77 o 
  -3   7   1      685.47      651.08     32.31 o 
  -2   7   1      506.12      507.49     13.19 o 
  -1   7   1       81.58       76.43      7.15 o 
   0   7   1      192.00      197.02      8.79 o 
   1   7   1      425.62      418.27     15.45 o 
   2   7   1      397.02      394.28     13.65 o 
   3   7   1      696.15      703.06     13.57 o 
   4   7   1      532.33      480.86     12.35 o 
   5   7   1       14.45       23.60      6.79 o 
   6   7   1        0.14        0.00      9.08 o 
   7   7   1      702.10      672.38     20.01 o 
   8   7   1       14.74       32.10     11.90 o 
   9   7   1      268.19      265.00     29.91 o 
  10   7   1       93.69       93.94     13.70 o 
  11   7   1       45.06       44.32     18.24 o 
  12   7   1       14.72       17.60     14.62 o 
  -7   8   1        0.05        0.00     20.59 o 
  -2   8   1      574.27      601.34     19.53 o 
  -1   8   1      135.57      133.84     12.66 o 
   0   8   1      318.86      288.38     11.77 o 
   1   8   1      190.39      216.84      9.98 o 
   2   8   1       17.13       24.60      7.05 o 
   3   8   1     1499.00     1519.34     21.92 o 
   4   8   1       17.87       22.49      7.16 o 
   5   8   1       57.56       78.71      8.64 o 
   6   8   1       67.67       95.70     11.71 o 
   7   8   1      124.53      136.69     28.71 o 
   8   8   1       47.08       69.19     12.69 o 
   9   8   1      282.78      291.25     16.40 o 
  10   8   1       30.72       31.24     12.91 o 
  11   8   1        0.86        4.99     13.59 o 
  -2   9   1       18.96        0.00     17.75 o 
  -1   9   1      216.55      248.36     23.48 o 
   0   9   1       12.31        0.00     10.55 o 
   1   9   1      203.23      211.33     10.49 o 
   2   9   1       26.34       45.13      8.93 o 
   3   9   1      195.60      172.91     13.05 o 
   4   9   1       44.90       44.14      9.41 o 
   5   9   1       96.33       97.99      9.57 o 
   6   9   1      483.32      436.90     29.60 o 
   7   9   1       12.94       26.08     10.96 o 
   8   9   1       48.71       71.13     13.31 o 
   9   9   1       50.24       65.66     13.88 o 
  10   9   1        1.32        0.00     30.75 o 
  11   9   1        2.82        0.00     12.89 o 
  -2  10   1        1.41       19.88     20.59 o 
  -1  10   1       28.82       57.69     20.77 o 
   0  10   1        0.48        0.00     12.65 o 
   1  10   1        0.96        4.67      7.84 o 
   2  10   1      159.08      163.46     17.98 o 
   3  10   1      118.87      110.02      9.97 o 
   4  10   1       11.41        4.09     18.06 o 
   5  10   1      148.91      165.40     13.30 o 
   6  10   1       46.39       35.32     15.09 o 
   7  10   1        0.52        0.00     13.14 o 
   8  10   1        2.77        0.00     14.11 o 
   9  10   1        1.09        0.00     14.82 o 
  10  10   1       20.71       24.94     18.90 o 
  -1  11   1        3.39        2.49     21.12 o 
   0  11   1        3.63       12.07     20.59 o 
   1  11   1      126.24      117.83     15.14 o 
   2  11   1      407.31      414.65     23.91 o 
   3  11   1        1.32        0.00      8.83 o 
   4  11   1       86.37       60.40     10.28 o 
   5  11   1       38.16       34.35     15.35 o 
   6  11   1       19.01       28.58     15.98 o 
   7  11   1        0.47        0.00     14.11 o 
   8  11   1       44.80       82.36     18.73 o 
   9  11   1       25.14       15.35     17.75 o 
   0  12   1       26.14       70.65     26.72 o 
   1  12   1       45.10       53.25     24.23 o 
   2  12   1        0.20        0.00     10.29 o 
   3  12   1       11.09       13.40      9.79 o 
   4  12   1       12.75       40.85     10.48 o 
   5  12   1       36.39       34.03     22.90 o 
   6  12   1        0.02        4.62     15.35 o 
   7  12   1       13.79       35.06     18.37 o 
  -7 -11   2       48.39       62.84     14.41 o 
  -6 -11   2       13.36       22.18     19.84 o 
  -5 -11   2       17.00       23.51     10.00 o 
  -4 -11   2       33.43       34.39     10.65 o 
  -3 -11   2       14.83       20.58      9.99 o 
  -2 -11   2        6.73       15.26     13.49 o 
  -1 -11   2       22.08       11.19     19.13 o 
   0 -11   2       70.71       82.12     15.57 o 
   1 -11   2        6.45        0.00     14.30 o 
  -9 -10   2       27.91       47.13     19.70 o 
  -8 -10   2       48.10       62.57     18.90 o 
  -7 -10   2       41.80       60.09     18.28 o 
  -6 -10   2        0.81        0.00     11.57 o 
  -5 -10   2        3.92       15.92      9.62 o 
  -4 -10   2       10.69       17.45      9.82 o 
  -3 -10   2       21.00       18.41      9.16 o 
  -2 -10   2       11.07       17.25      9.39 o 
  -1 -10   2      205.62      189.76     43.84 o 
   0 -10   2       76.29       61.37     15.22 o 
   1 -10   2        5.61       20.44     13.39 o 
   2 -10   2        6.86       26.55     14.63 o 
   3 -10   2       88.30       75.37     15.54 o 
 -10  -9   2        8.46       39.94     18.55 o 
  -9  -9   2       25.52       10.92     17.40 o 
  -8  -9   2       22.91       20.32     16.24 o 
  -7  -9   2        1.71        0.00     14.47 o 
  -6  -9   2       37.00       73.39     29.38 o 
  -5  -9   2       33.47       27.02      9.12 o 
  -4  -9   2      122.23      133.65     10.84 o 
  -3  -9   2       25.31       24.57      8.50 o 
  -2  -9   2      211.08      209.33     13.71 o 
  -1  -9   2      138.22      145.52     14.44 o 
   0  -9   2       20.86        7.70     13.05 o 
   1  -9   2        6.79        6.96     11.76 o 
   2  -9   2      117.87      102.01     14.48 o 
   3  -9   2        1.96       10.59     12.62 o 
   4  -9   2        2.45        1.95     20.41 o 
   5  -9   2       19.87        6.83     20.68 o 
 -11  -8   2       47.46       44.73     18.37 o 
 -10  -8   2       13.27       22.01     16.77 o 
  -9  -8   2        0.70        0.00     15.09 o 
  -8  -8   2        0.47        0.00     15.53 o 
  -7  -8   2       13.75        9.76     13.67 o 
  -6  -8   2       40.95       60.75     11.26 o 
  -5  -8   2      874.72      850.85     24.05 o 
  -4  -8   2     1317.91     1265.96     22.79 o 
  -3  -8   2       75.12       62.04      9.47 o 
  -2  -8   2      168.58      183.73     11.13 o 
  -1  -8   2       88.11      114.16     20.90 o 
   0  -8   2        0.03        0.00     13.80 o 
   1  -8   2        2.69        3.57     10.73 o 
   2  -8   2      487.78      472.79     19.93 o 
   3  -8   2       20.87       20.26     12.15 o 
   4  -8   2      127.48      137.10     15.63 o 
   5  -8   2       24.42       40.83     21.03 o 
   6  -8   2       17.59       14.47     19.44 o 
 -11  -7   2        5.48        4.21     34.30 o 
 -10  -7   2      127.68      142.99     16.24 o 
  -9  -7   2       55.09       38.48     12.08 o 
  -8  -7   2       57.08       53.61     12.23 o 
  -7  -7   2      225.65      249.74     14.90 o 
  -6  -7   2      112.43      115.23     11.89 o 
  -5  -7   2     1275.83     1316.59     27.40 o 
  -4  -7   2      154.40      167.79     27.43 o 
  -3  -7   2      566.48      574.79     15.21 o 
  -2  -7   2     2099.04     2021.51     27.40 o 
  -1  -7   2      242.69      239.35     10.66 o 
   0  -7   2       46.51       61.24     13.36 o 
   1  -7   2      480.19      486.46     23.79 o 
   2  -7   2      176.01      169.56     14.07 o 
   3  -7   2       57.64       64.41     13.02 o 
   4  -7   2        0.51        0.00     11.41 o 
   5  -7   2       74.12      101.31     13.93 o 
   6  -7   2       35.20        0.00     17.93 o 
 -11  -6   2       72.93       94.04     26.18 o 
 -10  -6   2        3.82        0.00     12.13 o 
  -9  -6   2        0.32        7.60     11.15 o 
  -8  -6   2        0.52        3.36     10.79 o 
  -7  -6   2      453.67      502.21     28.00 o 
  -6  -6   2      283.02      263.79     12.74 o 
  -5  -6   2        5.30       10.05      7.27 o 
  -4  -6   2     1012.17     1016.95     17.53 o 
  -3  -6   2      235.82      249.31      9.86 o 
  -2  -6   2     2650.37     2629.16     31.00 o 
  -1  -6   2       41.14       21.15     11.16 o 
   0  -6   2      103.07      103.29     10.69 o 
   1  -6   2      559.07      509.79     17.25 o 
   2  -6   2        1.72        2.85     18.90 o 
   3  -6   2      377.13      359.75     18.86 o 
   4  -6   2      591.60      615.49     24.32 o 
   5  -6   2        3.71       12.29     10.85 o 
   6  -6   2      245.84      258.22     27.11 o 
 -12  -5   2       57.82       69.10     15.33 o 
 -11  -5   2       26.82       11.03     16.38 o 
 -10  -5   2        3.55       14.70     21.74 o 
  -9  -5   2        1.41        0.00     15.18 o 
  -8  -5   2       40.16       76.80     16.95 o 
  -7  -5   2        0.37       18.66      7.83 o 
  -6  -5   2      917.39      872.51     17.24 o 
  -5  -5   2      773.00      785.15     15.69 o 
  -4  -5   2      336.72      362.45     11.11 o 
  -3  -5   2      551.75      493.72     16.58 o 
  -2  -5   2      887.88      898.16     12.22 o 
  -1  -5   2        4.43       42.14      9.70 o 
   0  -5   2      175.46      142.30      9.70 o 
   1  -5   2      361.13      338.78      8.95 o 
   2  -5   2      267.05      297.63      9.01 o 
   3  -5   2       12.19       18.03      6.08 o 
   4  -5   2     1011.31     1078.76     25.07 o 
   5  -5   2       18.26       31.91     10.97 o 
   6  -5   2      254.50      247.67     14.68 o 
   7  -5   2        3.05       23.08     14.73 o 
 -12  -4   2        1.17       25.21     26.98 o 
 -11  -4   2        5.18       10.20     12.96 o 
 -10  -4   2        8.93        6.73     13.71 o 
  -9  -4   2      106.89       89.75     12.94 o 
  -8  -4   2     1089.23     1092.81     24.86 o 
  -7  -4   2      186.36      191.30     12.58 o 
  -6  -4   2      367.44      331.40     11.55 o 
  -5  -4   2      597.80      662.86     13.55 o 
  -4  -4   2       68.64       58.60      5.87 o 
  -3  -4   2     4256.47     4115.88     50.80 o 
  -2  -4   2     1119.26     1115.58     13.09 o 
  -1  -4   2      345.22      350.00      9.20 o 
   0  -4   2    11104.89    10691.63    276.07 o 
   1  -4   2     3961.63     4520.11     78.55 o 
   2  -4   2     1269.87     1333.75     25.05 o 
   3  -4   2      245.65      250.18     14.79 o 
   4  -4   2        7.38        0.00      9.28 o 
   5  -4   2      842.97      791.27     29.38 o 
   6  -4   2       51.21       55.62     12.73 o 
   7  -4   2      182.76      178.30     32.04 o 
   8  -4   2      103.39       81.29     12.43 o 
   9  -4   2      254.26      221.80     23.25 o 
  10  -4   2        7.52        3.46     17.57 o 
 -12  -3   2      121.11      153.28     30.89 o 
 -11  -3   2       31.28       63.10     25.65 o 
 -10  -3   2       70.56       60.14     12.29 o 
  -9  -3   2      146.25      178.97     28.49 o 
  -8  -3   2      157.01      162.02     12.72 o 
  -7  -3   2     1620.38     1607.85     39.38 o 
  -6  -3   2        6.25        0.00      5.96 o 
  -5  -3   2       40.00       49.71      5.82 o 
  -4  -3   2      582.74      578.88     19.36 o 
  -3  -3   2      796.53      763.72     12.11 o 
  -2  -3   2     2092.67     2107.31     22.64 o 
  -1  -3   2      398.17      410.56      8.69 o 
   0  -3   2     5892.47     5722.48     71.09 o 
   1  -3   2       28.54       41.07      4.05 o 
   2  -3   2       28.14       50.97      4.72 o 
   3  -3   2     5704.19     5677.46     54.72 o 
   4  -3   2       15.59       11.88      5.67 o 
   5  -3   2     1333.27     1260.45     23.27 o 
   6  -3   2      677.43      676.77     15.52 o 
   7  -3   2       46.38       49.21     10.34 o 
   8  -3   2      245.06      253.50     30.66 o 
   9  -3   2       52.12       69.07     12.47 o 
  10  -3   2       46.62       16.95     18.99 o 
 -12  -2   2       49.96       80.32     27.43 o 
 -11  -2   2       34.20        2.84     20.41 o 
 -10  -2   2       27.19       25.64     11.29 o 
  -9  -2   2      223.96      246.19     14.26 o 
  -8  -2   2      351.90      364.53     14.73 o 
  -7  -2   2     1136.47     1088.06     18.61 o 
  -6  -2   2     4460.49     4559.96     46.41 o 
  -5  -2   2      432.47      462.93     10.83 o 
  -4  -2   2     2971.79     2953.04     30.69 o 
  -3  -2   2      100.03       94.30      5.93 o 
  -2  -2   2      578.50      579.67      9.29 o 
  -1  -2   2    14236.00    13667.45    116.07 o 
   0  -2   2       64.38       60.11      5.63 o 
   1  -2   2      353.78      383.85     19.48 o 
   2  -2   2     1113.32     1260.62     17.94 o 
   3  -2   2     1858.61     1883.82     26.53 o 
   4  -2   2      689.24      689.32     12.68 o 
   5  -2   2       29.82       37.88      6.11 o 
   6  -2   2      572.01      578.40     13.87 o 
   7  -2   2      148.39      169.87     21.03 o 
   8  -2   2      338.93      315.26     26.58 o 
   9  -2   2      235.33      262.96     28.00 o 
  10  -2   2       16.42       11.49     11.27 o 
  11  -2   2      105.63       61.33     20.15 o 
 -12  -1   2       78.90       81.83     25.30 o 
 -11  -1   2       40.10        8.34     22.81 o 
 -10  -1   2       11.13       16.86     18.73 o 
  -9  -1   2      157.22      141.87     12.55 o 
  -8  -1   2       20.94       21.80      7.83 o 
  -7  -1   2      441.80      494.40     14.32 o 
  -6  -1   2      229.66      219.17      8.62 o 
  -5  -1   2     2106.50     2098.66     33.29 o 
  -4  -1   2     2096.76     2092.88     23.05 o 
  -3  -1   2     2404.25     2375.22     24.34 o 
  -2  -1   2     4013.43     4134.19     38.30 o 
  -1  -1   2    10005.18     9679.63     72.46 o 
   0  -1   2     2986.64     3158.86     36.65 o 
   1  -1   2     4703.58     4674.65     71.62 o 
   2  -1   2     4988.13     4860.33     56.28 o 
   3  -1   2      254.18      246.34      7.27 o 
   4  -1   2     3646.64     3419.65     34.81 o 
   5  -1   2     3089.51     3256.73     34.22 o 
   6  -1   2      147.00      152.12     25.34 o 
   7  -1   2       25.07       21.20     14.29 o 
   8  -1   2        1.24        0.00     13.09 o 
   9  -1   2        7.76       19.90     10.46 o 
  10  -1   2      183.62      181.60     14.71 o 
  11  -1   2        0.47       15.09     20.86 o 
 -11   0   2        6.47       10.21     19.97 o 
 -10   0   2       63.23       49.88     19.17 o 
  -9   0   2       54.48       40.74     17.75 o 
  -8   0   2      321.80      311.49     12.32 o 
  -7   0   2     1148.70     1126.49     18.18 o 
  -6   0   2      240.82      226.83      8.76 o 
  -5   0   2      336.24      321.71      8.62 o 
  -4   0   2      420.51      477.73      9.01 o 
  -3   0   2      132.70      122.67      5.04 o 
  -2   0   2     3524.55     3518.00     32.76 o 
  -1   0   2      383.02      369.16      4.92 o 
   0   0   2       17.36        8.87      2.07 o 
   1   0   2      379.57      410.93     12.51 o 
   2   0   2     7201.02     7129.39     63.37 o 
   3   0   2      565.23      605.58     11.59 o 
   4   0   2     1616.82     1646.14     21.42 o 
   5   0   2      395.43      343.52     13.36 o 
   6   0   2      558.64      652.03     17.09 o 
   7   0   2      317.25      275.07     11.74 o 
   8   0   2      770.95      824.32     22.09 o 
   9   0   2      257.15      236.93     22.59 o 
  10   0   2      370.80      362.97     18.82 o 
  11   0   2        3.56        0.00     12.24 o 
  12   0   2        0.65       19.88     23.16 o 
 -11   1   2       24.26       11.54     22.28 o 
 -10   1   2       54.42       90.44     20.77 o 
  -9   1   2       13.33       14.47     18.19 o 
  -8   1   2      332.31      304.93     16.26 o 
  -7   1   2      365.90      358.70     11.58 o 
  -6   1   2       39.71       36.72      5.84 o 
  -5   1   2      160.96      177.65      7.59 o 
  -4   1   2     1540.99     1448.55     17.18 o 
  -3   1   2     2579.03     2849.83     35.77 o 
  -2   1   2   110838.12    86283.86   2562.92 o 
  -1   1   2     1251.64     1421.40     27.25 o 
   0   1   2     1335.11     1392.50     26.80 o 
   1   1   2       74.91       72.98      6.88 o 
   2   1   2     5505.26     5557.57     60.82 o 
   3   1   2     2394.73     2284.10     42.96 o 
   4   1   2     5659.45     5624.74     64.36 o 
   5   1   2      953.80     1033.93     13.98 o 
   6   1   2     2164.50     2300.80     25.98 o 
   7   1   2     1287.25     1328.19     25.49 o 
   8   1   2      235.23      267.46     14.70 o 
   9   1   2       41.87       45.75     11.80 o 
  10   1   2      180.73      181.35     14.96 o 
  11   1   2       35.23       32.18     12.40 o 
  12   1   2        5.65       18.45     14.02 o 
 -11   2   2        0.70        0.00     21.48 o 
 -10   2   2       27.60       18.11     18.46 o 
  -9   2   2       20.24       19.38     12.19 o 
  -8   2   2      670.57      629.76     20.58 o 
  -7   2   2        5.94       10.44     10.00 o 
  -6   2   2      670.50      685.65     14.24 o 
  -5   2   2        3.80        4.61      4.70 o 
  -4   2   2     2623.12     2718.52     28.23 o 
  -2   2   2       36.25       52.19     18.28 o 
  -1   2   2    12783.03    13124.37    208.79 o 
   0   2   2     7395.09     7521.34     82.40 o 
   1   2   2    21052.55    20099.04    213.53 o 
   2   2   2      993.93     1027.16     21.66 o 
   3   2   2     2188.86     2175.78     27.91 o 
   4   2   2     6096.46     6049.28     68.70 o 
   5   2   2        6.66        5.05      5.47 o 
   6   2   2     1495.48     1377.53     27.35 o 
   7   2   2      452.32      454.40     16.79 o 
   8   2   2      400.39      380.15     16.80 o 
   9   2   2     1144.92     1091.70     26.20 o 
  10   2   2      567.65      536.71     26.80 o 
  11   2   2       37.29       25.96     12.05 o 
  12   2   2        7.10        9.23     17.40 o 
 -10   3   2        2.79        0.00     17.13 o 
  -9   3   2      161.91      179.87     15.02 o 
  -8   3   2      174.33      184.24     14.21 o 
  -7   3   2       82.29       84.39     11.50 o 
  -6   3   2      240.56      262.44     14.13 o 
  -5   3   2      172.69      178.31      8.01 o 
  -4   3   2       41.23       48.22      5.04 o 
  -3   3   2     3226.59     3195.98     33.24 o 
  -2   3   2     8136.24     8179.91     72.68 o 
  -1   3   2        3.62        4.39      2.72 o 
   0   3   2     4123.67     3992.59     44.03 o 
   1   3   2     5587.96     5729.28     84.94 o 
   2   3   2     1914.99     1842.99     32.31 o 
   3   3   2      290.91      248.11     10.38 o 
   4   3   2       21.75       21.14      4.97 o 
   5   3   2     2121.64     2310.83     32.44 o 
   6   3   2      247.18      235.29     11.62 o 
   7   3   2     1607.07     1632.12     28.72 o 
   8   3   2       19.30       18.62      9.94 o 
   9   3   2      121.70      116.37     12.89 o 
  10   3   2       20.86       42.31     11.48 o 
  11   3   2        4.10       14.31     11.90 o 
  12   3   2       32.13       19.41     14.36 o 
 -10   4   2       12.32        0.00     18.19 o 
  -9   4   2        1.94        2.46     11.42 o 
  -8   4   2        4.05        0.00     10.16 o 
  -7   4   2       57.43       76.40     12.48 o 
  -6   4   2       64.36       48.67     11.03 o 
  -5   4   2      319.18      293.22     15.44 o 
  -4   4   2       26.80       33.51      5.28 o 
  -3   4   2     1314.04     1393.16     25.67 o 
  -2   4   2      473.67      475.92     16.86 o 
  -1   4   2      154.67      180.37      7.85 o 
   0   4   2     6193.74     6376.11     69.24 o 
   1   4   2       93.14       83.63      5.10 o 
   2   4   2     3764.91     4025.95     45.89 o 
   3   4   2     4046.58     3915.36     37.39 o 
   4   4   2      520.50      552.87      9.35 o 
   5   4   2     1400.72     1441.93     26.18 o 
   6   4   2      389.57      416.53     14.12 o 
   7   4   2      109.29       91.73     10.41 o 
   8   4   2     1744.89     1803.40     42.87 o 
   9   4   2      109.60      104.09     13.49 o 
  10   4   2      474.18      464.80     42.42 o 
  11   4   2       60.19       74.26     14.56 o 
  12   4   2        3.61        0.00     13.71 o 
  -9   5   2      143.76      128.60     15.68 o 
  -8   5   2        7.14       12.87     11.20 o 
  -7   5   2      259.67      253.27     15.54 o 
  -6   5   2       60.83       60.02     11.26 o 
  -5   5   2       46.65       66.66     10.76 o 
  -4   5   2      547.37      541.28     37.28 o 
  -3   5   2       34.88       33.98      6.15 o 
  -2   5   2       57.36       68.40      5.92 o 
  -1   5   2      896.95      857.02     21.61 o 
   0   5   2     1516.86     1630.25     16.12 o 
   1   5   2     1038.46     1153.53     18.05 o 
   2   5   2     1063.14     1115.54     18.07 o 
   3   5   2    10541.09    11041.43    118.11 o 
   4   5   2     2232.82     2227.20     24.73 o 
   5   5   2       21.59       12.85      4.35 o 
   6   5   2      487.06      413.51     22.99 o 
   7   5   2       35.68       28.94      9.23 o 
   8   5   2      579.36      613.63     21.21 o 
   9   5   2      514.98      504.95     20.42 o 
  10   5   2      341.13      307.79     17.52 o 
  11   5   2      258.92      262.91     18.53 o 
  12   5   2       29.28       24.09     15.51 o 
  -8   6   2        0.35        0.00     11.51 o 
  -7   6   2        2.61        0.00     12.56 o 
  -6   6   2      478.20      447.72     19.88 o 
  -5   6   2        6.68       14.48     10.37 o 
  -4   6   2     1614.37     1706.13     42.87 o 
  -3   6   2      374.11      370.66     16.06 o 
  -2   6   2        5.98        3.83      6.24 o 
  -1   6   2     1422.44     1415.14     21.66 o 
   0   6   2       64.89       86.16      6.13 o 
   1   6   2      662.99      658.24     19.57 o 
   2   6   2     2355.27     2259.54     33.06 o 
   3   6   2       97.75      119.69      7.65 o 
   4   6   2      159.77      132.47      6.69 o 
   5   6   2       41.15       68.70      9.12 o 
   6   6   2      350.64      341.65     26.89 o 
   7   6   2      257.60      284.39     14.57 o 
   8   6   2        1.65        0.00      9.95 o 
   9   6   2        0.47        1.96     11.44 o 
  10   6   2        2.19        1.35     11.53 o 
  11   6   2       50.71       73.75     14.12 o 
  12   6   2       15.07       29.34     14.28 o 
  -8   7   2       13.77        4.94     12.90 o 
  -7   7   2        5.78       16.82     12.15 o 
  -6   7   2       14.34        9.74     11.26 o 
  -5   7   2       33.22       55.96     21.43 o 
  -4   7   2      115.63      121.06     15.27 o 
  -3   7   2      124.78      153.37     15.09 o 
  -2   7   2      242.73      237.74     11.75 o 
  -1   7   2      612.69      602.48     32.53 o 
   0   7   2        0.49        5.60      5.54 o 
   1   7   2       15.25        3.53      5.49 o 
   2   7   2     1583.15     1569.28     25.61 o 
   3   7   2      151.43      141.68      8.92 o 
   4   7   2       71.36       75.90      6.86 o 
   5   7   2      574.69      593.46     13.43 o 
   6   7   2       13.90       22.94      8.59 o 
   7   7   2      721.69      782.12     34.17 o 
   8   7   2       84.09       94.34     16.82 o 
   9   7   2       19.75        6.07     16.77 o 
  10   7   2       10.56        4.86     13.07 o 
  11   7   2        3.39        0.00     12.21 o 
  12   7   2        1.04        2.50     13.99 o 
  -7   8   2       16.79       24.76     23.70 o 
  -6   8   2        0.36        0.00     20.06 o 
  -5   8   2       36.38       88.91     17.62 o 
  -4   8   2      200.05      196.06     17.75 o 
  -3   8   2        0.23       27.96     13.05 o 
  -2   8   2      411.65      462.41     23.16 o 
  -1   8   2       30.71       19.53     11.89 o 
   0   8   2       40.47       43.47      7.88 o 
   1   8   2      378.19      384.10     12.17 o 
   2   8   2      353.66      344.28     14.99 o 
   3   8   2      111.48      128.86     10.16 o 
   4   8   2       32.22       33.74      7.39 o 
   5   8   2      205.85      200.77      9.55 o 
   6   8   2      138.60      157.26     12.18 o 
   7   8   2       61.19       67.06     11.66 o 
   8   8   2        0.71        1.65     20.81 o 
   9   8   2        0.83        4.37     11.24 o 
  10   8   2        1.54       20.49     12.50 o 
  11   8   2        1.55        3.04     29.16 o 
  12   8   2        1.49        4.76     14.63 o 
  -5   9   2        5.94       36.12     27.87 o 
   0   9   2       13.36        4.06      9.97 o 
   1   9   2      916.10      897.09     25.37 o 
   2   9   2       43.81       46.86      8.60 o 
   3   9   2        7.62        3.76     15.84 o 
   4   9   2        7.99       11.21      7.68 o 
   5   9   2      463.89      404.13     17.13 o 
   6   9   2      584.71      610.31     26.01 o 
   7   9   2        1.36        1.00     10.63 o 
   8   9   2       32.38       26.22     11.38 o 
   9   9   2        1.23        4.65     13.05 o 
  10   9   2      109.77       89.30     24.23 o 
  11   9   2        1.17        0.00     12.79 o 
   0  10   2      677.98      701.16     36.21 o 
   1  10   2      362.57      352.08     24.79 o 
   2  10   2        9.53       11.12      8.19 o 
   3  10   2        8.12        0.00      7.74 o 
   4  10   2      394.14      394.88     19.08 o 
   5  10   2        1.16        1.59      9.46 o 
   6  10   2        1.23        0.00      9.55 o 
   7  10   2      132.41      105.94     12.98 o 
   8  10   2      137.96      140.36     14.49 o 
   9  10   2      186.14      162.52     15.88 o 
  10  10   2        6.63        0.00     12.43 o 
   1  11   2      180.61      169.25     26.18 o 
   2  11   2       18.10       10.28      9.35 o 
   3  11   2       27.86       33.83      9.25 o 
   4  11   2       89.20       95.11     20.15 o 
   5  11   2        8.27       26.27     16.06 o 
   6  11   2        0.00        0.00     14.64 o 
   7  11   2        0.92        8.52     14.47 o 
   8  11   2       46.89       67.28     18.11 o 
   9  11   2       28.75       36.57     18.11 o 
   2  12   2        0.78        0.00     19.17 o 
   3  12   2       36.45       32.27     10.06 o 
   4  12   2       16.55       11.46     10.33 o 
   5  12   2       49.36       29.73     16.06 o 
   6  12   2        4.11        0.00     15.44 o 
   7  12   2        8.23        0.00     17.66 o 
   8  12   2       19.97       19.53     18.02 o 
  -6 -11   3        2.03        0.00     13.86 o 
  -5 -11   3       32.49       16.89     11.06 o 
  -4 -11   3        1.23        7.37     14.45 o 
  -3 -11   3        1.93        6.01     13.16 o 
  -2 -11   3        4.08        0.00     13.00 o 
  -1 -11   3       49.21       56.70     15.63 o 
   0 -11   3       43.34       18.15     14.48 o 
  -8 -10   3        5.96        3.53     13.28 o 
  -7 -10   3       52.07       67.95     13.67 o 
  -6 -10   3       22.29       29.47     10.43 o 
  -5 -10   3        6.15        0.86     10.07 o 
  -4 -10   3        5.17        0.00     10.45 o 
  -3 -10   3        0.06        0.00      9.08 o 
  -2 -10   3      320.15      313.80     18.87 o 
  -1 -10   3        3.33        4.35     21.21 o 
   0 -10   3        9.35        0.00     13.17 o 
   1 -10   3       11.54       26.97     14.38 o 
   2 -10   3        2.05        0.00     13.54 o 
  -9  -9   3        0.93        1.07     18.73 o 
  -8  -9   3       31.31       22.81     18.55 o 
  -7  -9   3        9.77       20.32     15.80 o 
  -6  -9   3      269.87      257.83     15.69 o 
  -5  -9   3       26.37       38.27     12.09 o 
  -4  -9   3        5.57        0.00     10.26 o 
  -3  -9   3      137.45      140.85     17.38 o 
  -2  -9   3       83.27       94.11     21.79 o 
  -1  -9   3      105.29       94.98     13.70 o 
   0  -9   3        3.52        0.00     13.62 o 
   1  -9   3       14.40        0.00     12.45 o 
   2  -9   3       64.70       55.91     14.77 o 
   3  -9   3       98.65      109.57     29.69 o 
   4  -9   3        8.05        0.00     14.08 o 
 -10  -8   3       28.96       24.23     17.40 o 
  -9  -8   3        0.41        0.00     15.89 o 
  -8  -8   3       13.57       40.38     16.51 o 
  -7  -8   3        9.67        2.13     14.47 o 
  -6  -8   3      215.35      215.79     17.97 o 
  -5  -8   3       17.47       24.25      8.53 o 
  -4  -8   3       44.89       38.79      9.06 o 
  -3  -8   3       60.38       67.14      9.69 o 
  -2  -8   3       42.22       26.41     13.15 o 
  -1  -8   3      394.66      426.61     19.39 o 
   0  -8   3      424.48      393.07     18.96 o 
   1  -8   3       58.75       70.92     12.69 o 
   2  -8   3      180.89      201.39     16.50 o 
   3  -8   3        9.06       23.34     12.49 o 
   4  -8   3        7.51        9.49     13.47 o 
   5  -8   3      104.72      127.26     17.53 o 
   6  -8   3        6.60        1.24     18.90 o 
 -11  -7   3       46.89       19.70     17.40 o 
 -10  -7   3       22.11       34.53     16.60 o 
  -9  -7   3       45.22       43.13     17.57 o 
  -8  -7   3        0.49       12.51     14.47 o 
  -7  -7   3      300.10      290.56     15.41 o 
  -6  -7   3      427.70      398.73     18.07 o 
  -5  -7   3        3.31        0.00     10.26 o 
  -4  -7   3      241.16      210.88     11.29 o 
  -3  -7   3     1053.15     1013.35     20.97 o 
  -2  -7   3      268.22      310.08     14.78 o 
  -1  -7   3       16.29        6.66     10.30 o 
   0  -7   3       51.80       41.45     11.65 o 
   1  -7   3      446.65      394.78     28.14 o 
   2  -7   3      192.49      238.66     16.33 o 
   3  -7   3       64.27       99.77     13.50 o 
   4  -7   3        6.32        0.00     11.19 o 
   5  -7   3      232.74      246.47     17.15 o 
   6  -7   3       13.18        7.78     22.99 o 
   7  -7   3       21.04        0.00     19.97 o 
 -11  -6   3        0.67        9.15     12.92 o 
 -10  -6   3       19.99       14.32     12.86 o 
  -9  -6   3      105.52      130.82     14.03 o 
  -8  -6   3       10.88       29.25     10.38 o 
  -7  -6   3      126.31      138.99     17.45 o 
  -6  -6   3      126.35      172.07     10.59 o 
  -5  -6   3      156.70      141.00     19.44 o 
  -4  -6   3      301.45      313.80     12.11 o 
  -3  -6   3        2.20        0.00      6.80 o 
  -2  -6   3      556.78      567.30     15.24 o 
  -1  -6   3     1134.75     1118.86     19.17 o 
   0  -6   3        9.95       10.78     11.14 o 
   1  -6   3      555.62      507.91     18.42 o 
   2  -6   3       27.78       28.97     10.74 o 
   3  -6   3       43.90       25.35     12.42 o 
   4  -6   3      454.63      441.71     19.97 o 
   5  -6   3        6.68       12.94     11.35 o 
   6  -6   3        4.97        5.29     10.98 o 
   7  -6   3      101.04       89.48     14.60 o 
 -11  -5   3       32.01       31.06     18.64 o 
 -10  -5   3        2.87        0.00     11.74 o 
  -9  -5   3        4.20        0.00     10.97 o 
  -8  -5   3       55.84       50.76     11.28 o 
  -7  -5   3        5.57        9.60      8.34 o 
  -6  -5   3      471.38      409.00     13.49 o 
  -5  -5   3      244.46      266.78     11.11 o 
  -4  -5   3      369.02      376.10     11.21 o 
  -3  -5   3        7.43        6.65      5.07 o 
  -2  -5   3      380.61      414.51     10.93 o 
  -1  -5   3     3262.13     3319.70     36.49 o 
   0  -5   3      888.22      894.49     20.53 o 
   1  -5   3      973.19      947.43     21.63 o 
   2  -5   3      362.70      367.17     15.65 o 
   3  -5   3        6.73        4.08      9.41 o 
   4  -5   3     1333.50     1368.53     29.05 o 
   5  -5   3       94.53      112.13     17.40 o 
   6  -5   3       89.51       73.28     16.24 o 
   7  -5   3       87.24      103.03     13.65 o 
   8  -5   3       97.62       79.26     19.17 o 
 -11  -4   3        1.54        0.00     22.90 o 
 -10  -4   3        0.70        3.99     11.67 o 
  -9  -4   3        0.52        8.45     10.75 o 
  -8  -4   3      766.90      737.33     21.33 o 
  -7  -4   3      607.84      612.51     15.62 o 
  -6  -4   3      184.79      168.21      9.22 o 
  -5  -4   3     1022.46      992.53     16.72 o 
  -4  -4   3      102.72      116.40      6.84 o 
  -3  -4   3     1066.27     1087.68     13.68 o 
  -2  -4   3     4496.75     4338.74     36.67 o 
  -1  -4   3       22.12       22.52      5.03 o 
   0  -4   3     1023.76      971.00     19.95 o 
   1  -4   3       66.63       45.75      7.80 o 
   2  -4   3      327.69      318.54     19.31 o 
   3  -4   3       34.57       49.62     10.73 o 
   4  -4   3      557.28      509.14     17.50 o 
   5  -4   3       29.48       25.59     12.29 o 
   6  -4   3       28.23       25.21     10.23 o 
   7  -4   3      286.44      334.10     25.87 o 
   8  -4   3       50.37       53.34     16.06 o 
   9  -4   3       86.06       78.81     18.19 o 
 -12  -3   3        6.89       28.40     26.54 o 
 -11  -3   3        8.67        3.28     22.81 o 
 -10  -3   3       12.24       10.26     10.63 o 
  -9  -3   3       28.49       21.40      9.65 o 
  -8  -3   3       57.30       50.81     10.07 o 
  -7  -3   3      212.71      219.07     10.56 o 
  -6  -3   3       38.70       43.27      9.93 o 
  -5  -3   3      330.35      309.57     10.13 o 
  -4  -3   3       62.77       62.43      5.70 o 
  -3  -3   3     1011.71      959.26     13.99 o 
  -2  -3   3     3643.48     3456.40     29.56 o 
  -1  -3   3      273.27      298.64      8.29 o 
   0  -3   3      913.73      857.15     17.44 o 
   1  -3   3      968.46      879.72     17.95 o 
   2  -3   3      178.29      198.27      7.15 o 
   3  -3   3     6505.07     6342.44     61.03 o 
   4  -3   3      111.29       99.87      7.44 o 
   5  -3   3       62.28       52.50      8.73 o 
   6  -3   3      466.04      450.78     14.36 o 
   7  -3   3      368.00      355.35     13.50 o 
   8  -3   3       98.24       83.44     11.82 o 
   9  -3   3        0.15        0.00     11.54 o 
  10  -3   3        5.24        0.44     11.56 o 
 -12  -2   3       69.72       78.81     25.56 o 
 -11  -2   3       19.73        5.15     22.99 o 
 -10  -2   3        0.24        0.00     19.97 o 
  -9  -2   3       74.47       67.00     25.47 o 
  -8  -2   3      152.98      174.94     16.61 o 
  -7  -2   3      340.08      326.47     12.17 o 
  -6  -2   3     1464.91     1516.71     28.58 o 
  -5  -2   3      998.57      989.13     15.48 o 
  -4  -2   3      208.96      227.52      8.01 o 
  -3  -2   3      770.50      754.33     11.60 o 
  -2  -2   3       11.67       18.51      2.88 o 
  -1  -2   3     1310.09     1347.93     27.82 o 
   0  -2   3     1473.29     1480.64     22.47 o 
   1  -2   3     4616.94     4668.43     55.38 o 
   2  -2   3      147.53      144.87      9.10 o 
   3  -2   3     3274.61     3188.39     45.19 o 
   4  -2   3      399.09      374.19     10.21 o 
   5  -2   3      133.10      136.59      7.97 o 
   6  -2   3     1388.97     1325.04     20.83 o 
   7  -2   3       36.55       44.27      8.37 o 
   8  -2   3      175.15      180.81     13.54 o 
   9  -2   3      359.19      362.98     18.32 o 
  10  -2   3        2.02        7.39     12.28 o 
  11  -2   3       36.36       11.18     18.28 o 
 -11  -1   3       42.92       70.91     24.94 o 
 -10  -1   3       19.22       20.50     18.99 o 
  -9  -1   3      137.81      119.29     21.48 o 
  -8  -1   3        1.46        0.00      8.58 o 
  -7  -1   3        0.15        0.00      6.44 o 
  -6  -1   3      317.21      300.21     10.16 o 
  -5  -1   3      509.44      530.15     11.20 o 
  -4  -1   3     1447.42     1422.67     17.98 o 
  -3  -1   3     3713.12     3593.77     35.17 o 
  -2  -1   3      225.19      208.56      4.97 o 
  -1  -1   3     5783.93     5799.53     44.93 o 
   0  -1   3     2748.40     2607.66     36.35 o 
   1  -1   3      997.02     1015.39     12.76 o 
   2  -1   3     1104.73     1064.43     14.01 o 
   3  -1   3       35.89       40.75      4.71 o 
   4  -1   3      613.00      641.99     12.21 o 
   5  -1   3      459.58      413.10     10.73 o 
   6  -1   3     1881.10     1842.56     23.92 o 
   7  -1   3       91.27      116.47     11.46 o 
   8  -1   3       42.74       38.82     17.26 o 
   9  -1   3      101.40      116.00     12.90 o 
  10  -1   3        0.37        0.00     11.32 o 
  11  -1   3       24.47        7.47     21.83 o 
 -11   0   3        2.39       58.76     24.05 o 
 -10   0   3       30.28       23.52     19.26 o 
  -9   0   3        6.30       31.86     17.31 o 
  -8   0   3      405.84      392.84     36.79 o 
  -7   0   3      553.64      605.88     14.08 o 
  -6   0   3      258.78      246.39      9.18 o 
  -5   0   3       54.01       55.97      5.26 o 
  -4   0   3       28.30       33.99      7.55 o 
  -3   0   3     2986.02     2990.63     29.62 o 
  -2   0   3        5.11        5.42      2.41 o 
  -1   0   3     1607.70     1636.64     17.33 o 
   0   0   3     6875.02     6556.71     58.26 o 
   1   0   3     3079.78     3140.42     66.88 o 
   2   0   3    22293.70    22033.70    354.18 o 
   3   0   3     3944.89     4031.44     46.92 o 
   4   0   3       81.45       91.18      5.36 o 
   5   0   3     5328.72     5269.64     50.88 o 
   6   0   3        4.01        1.55      5.25 o 
   7   0   3      907.18      794.79     20.30 o 
   8   0   3      806.78      876.13     22.80 o 
   9   0   3        1.11        0.00     10.33 o 
  10   0   3      176.20      169.49     14.25 o 
  11   0   3        0.15        0.00     15.80 o 
  12   0   3        2.36        1.64     14.02 o 
 -11   1   3        0.75        0.00     22.19 o 
 -10   1   3      175.84      167.83     25.65 o 
  -9   1   3       46.22       59.97     12.68 o 
  -8   1   3        9.05        6.06     10.70 o 
  -7   1   3      300.92      298.13     15.40 o 
  -6   1   3        2.41        0.00      5.54 o 
  -5   1   3     2210.28     2172.10     24.78 o 
  -4   1   3     8434.22     8486.86     76.58 o 
  -3   1   3      727.00      771.53     10.56 o 
  -2   1   3     1642.18     1545.76     22.14 o 
  -1   1   3     1526.38     1775.11     23.63 o 
   0   1   3      167.74      184.36      7.28 o 
   1   1   3     6546.17     6657.58    152.61 o 
   2   1   3      473.34      522.09      8.67 o 
   3   1   3      128.85      137.59      5.38 o 
   4   1   3     2098.25     2147.50     23.18 o 
   5   1   3     3136.55     2998.01     32.73 o 
   6   1   3      449.62      480.07     15.25 o 
   7   1   3      533.71      529.25     17.86 o 
   8   1   3     1062.69     1044.93     28.40 o 
   9   1   3        0.22        0.00     13.98 o 
  10   1   3        3.61        0.00     11.79 o 
  11   1   3       48.79       69.21     14.54 o 
  12   1   3       44.01       31.52     13.63 o 
 -11   2   3        8.15       37.54     21.57 o 
 -10   2   3        0.15        0.00     17.40 o 
  -9   2   3       73.47       70.46     12.91 o 
  -8   2   3      542.87      551.83     20.55 o 
  -7   2   3      108.40      121.94     21.03 o 
  -6   2   3       83.44       77.04     10.31 o 
  -5   2   3       73.63       75.51      5.53 o 
  -4   2   3      485.32      456.56      9.00 o 
  -3   2   3      976.93      997.80     18.10 o 
  -2   2   3     1915.16     1977.88     29.42 o 
  -1   2   3     8415.62     8199.98     91.13 o 
   0   2   3     1245.75     1305.26     14.07 o 
   1   2   3    11456.34    11509.32    164.68 o 
   2   2   3    10050.50     9960.41    104.75 o 
   3   2   3      371.92      394.37     15.89 o 
   4   2   3     4646.91     4526.07     53.71 o 
   5   2   3      137.17      138.79     16.55 o 
   6   2   3      260.94      225.43     15.35 o 
   7   2   3     1570.85     1546.70     28.12 o 
   8   2   3        4.23        5.30      9.58 o 
   9   2   3       60.92       62.39     12.73 o 
  10   2   3       96.21      130.62     18.90 o 
  11   2   3        9.04        0.00     12.98 o 
  12   2   3        6.37        8.54     13.16 o 
 -10   3   3       56.00       44.91     22.54 o 
  -9   3   3      157.32      146.77     15.86 o 
  -8   3   3       15.42       23.45     10.68 o 
  -7   3   3        1.50        5.96     10.42 o 
  -6   3   3        3.04       25.00     10.03 o 
  -5   3   3      331.05      324.51     15.41 o 
  -4   3   3      842.46      833.56     14.24 o 
  -3   3   3     6339.74     6252.76     74.18 o 
  -2   3   3      435.69      533.95     12.62 o 
  -1   3   3     1496.97     1584.71     22.86 o 
   0   3   3      196.64      230.93      5.55 o 
   1   3   3     5561.96     5768.79     62.34 o 
   2   3   3      842.56      876.70     20.06 o 
   3   3   3     1353.31     1294.67     14.78 o 
   4   3   3     2814.92     2915.24     37.40 o 
   5   3   3       54.02       62.00      7.22 o 
   6   3   3      408.39      336.23     15.80 o 
   7   3   3     2764.94     2743.57     40.58 o 
   8   3   3        1.74        0.26     12.11 o 
   9   3   3      582.27      570.24     22.52 o 
  10   3   3       84.56       84.96     12.81 o 
  11   3   3      270.43      268.96     17.39 o 
  12   3   3      109.11      114.19     16.81 o 
 -10   4   3       43.43       47.75     20.06 o 
  -9   4   3        0.22        4.24     12.33 o 
  -8   4   3       29.77       16.16     12.31 o 
  -7   4   3        0.60        4.03     10.70 o 
  -6   4   3      165.95      168.49     24.90 o 
  -5   4   3     2181.36     2103.34     35.14 o 
  -4   4   3        7.43       12.47     11.80 o 
  -3   4   3     1961.59     2039.10     23.19 o 
  -2   4   3     2144.80     2042.02     21.91 o 
  -1   4   3      167.53      184.83      5.12 o 
   0   4   3     3522.36     3697.79     42.05 o 
   1   4   3     4050.72     4063.99     46.10 o 
   2   4   3      101.81       96.29      5.39 o 
   3   4   3     2852.52     2699.12     42.65 o 
   4   4   3      873.39      909.49     15.32 o 
   5   4   3      594.22      605.21     15.84 o 
   6   4   3      104.56       88.20      8.93 o 
   7   4   3       93.83       87.23      9.81 o 
   8   4   3      175.75      176.95     13.24 o 
   9   4   3        1.54        1.26     11.27 o 
  10   4   3      825.18      806.42     24.33 o 
  11   4   3       30.80       45.65     13.16 o 
  12   4   3       54.73       59.93     15.92 o 
  -9   5   3       54.31       38.98     13.84 o 
  -8   5   3        1.92        4.59     12.27 o 
  -7   5   3        2.34        0.00     10.75 o 
  -6   5   3       54.85       22.55     13.18 o 
  -5   5   3       12.31        6.89      9.63 o 
  -4   5   3      287.30      267.85     13.59 o 
  -3   5   3       84.02       92.26      8.93 o 
  -2   5   3      440.20      441.92      9.39 o 
  -1   5   3      296.18      314.30      7.12 o 
   0   5   3     2147.44     2083.81     26.75 o 
   1   5   3     3286.39     3202.00     51.83 o 
   2   5   3       56.04       62.84      7.19 o 
   3   5   3     1865.29     1701.96     33.90 o 
   4   5   3       14.99       27.24      5.80 o 
   5   5   3      546.69      640.54     10.89 o 
   6   5   3     3594.90     3514.56     52.05 o 
   7   5   3       55.11       62.91     10.22 o 
   8   5   3      631.85      645.16     37.68 o 
   9   5   3       46.32       48.37     21.12 o 
  10   5   3      224.26      239.49     16.71 o 
  11   5   3       10.97       17.22     13.17 o 
  12   5   3        7.26       18.71     15.30 o 
  -8   6   3        0.27        0.00     11.46 o 
  -7   6   3        9.83        0.00     10.55 o 
  -6   6   3      154.36      178.72     19.84 o 
  -5   6   3       38.71       32.37     10.30 o 
  -4   6   3     1004.65     1005.49     24.26 o 
  -3   6   3      696.83      701.10     20.86 o 
  -2   6   3      187.65      196.60      9.73 o 
  -1   6   3      376.49      386.27     13.89 o 
   0   6   3       72.87       79.32      8.65 o 
   1   6   3      409.34      455.58     15.18 o 
   2   6   3     1059.40     1036.56     24.59 o 
   3   6   3      388.55      367.00     16.24 o 
   4   6   3      429.45      437.79     13.29 o 
   5   6   3       49.25       42.91      7.88 o 
   6   6   3     1287.15     1212.92     37.01 o 
   7   6   3       78.81       61.31     10.24 o 
   8   6   3       79.52       68.32     12.50 o 
   9   6   3      182.99      207.65     15.55 o 
  10   6   3        7.84        0.00     14.11 o 
  11   6   3      155.81      167.29     27.91 o 
  12   6   3      133.54      129.73     17.40 o 
  -7   7   3        2.55       14.73     13.89 o 
  -6   7   3       28.34       37.68     11.60 o 
  -5   7   3       10.78        3.11     12.11 o 
  -4   7   3       51.92       61.91     11.11 o 
  -3   7   3      333.57      335.15     16.60 o 
  -2   7   3      113.28      121.50     14.29 o 
  -1   7   3      559.14      558.16     14.35 o 
   0   7   3      505.96      469.52     11.98 o 
   1   7   3       26.24       44.64      8.70 o 
   2   7   3     1892.74     1876.09     37.37 o 
   3   7   3      143.84      171.95      9.22 o 
   4   7   3      181.10      193.62      8.37 o 
   5   7   3      526.55      552.61     16.93 o 
   6   7   3       17.58        9.25      8.55 o 
   7   7   3      556.91      560.97     19.23 o 
   8   7   3       57.22       80.44     12.49 o 
   9   7   3      270.85      258.73     15.78 o 
  10   7   3       15.55        6.47     12.69 o 
  11   7   3       21.82        3.28     14.07 o 
  12   7   3        2.83        0.00     13.74 o 
  -7   8   3        2.41        3.44     17.31 o 
  -6   8   3       15.21        4.28     11.56 o 
  -5   8   3       71.12       61.99     20.10 o 
  -4   8   3      116.44      142.16     14.14 o 
  -3   8   3       14.84       11.96     10.47 o 
  -2   8   3       24.67       31.42     12.60 o 
  -1   8   3       93.31       99.85     13.85 o 
   0   8   3      299.19      299.52     11.92 o 
   1   8   3      562.66      549.68     14.70 o 
   2   8   3      290.09      253.48     16.77 o 
   3   8   3      116.02      109.11      9.90 o 
   4   8   3       71.51       65.00      9.06 o 
   5   8   3     1130.11     1037.09     22.41 o 
   6   8   3        2.59        0.00      8.87 o 
   7   8   3       42.57       46.41     10.98 o 
   8   8   3      188.35      180.66     14.16 o 
   9   8   3       50.11       65.09     11.49 o 
  10   8   3       38.76       30.77     12.55 o 
  11   8   3       18.16       23.04     13.51 o 
  12   8   3        8.71        0.00     15.18 o 
  -5   9   3        0.42        0.00     22.19 o 
  -4   9   3      118.82      131.50     14.91 o 
  -3   9   3       28.94       32.22     13.85 o 
  -2   9   3       95.22      104.29     14.73 o 
   1   9   3      439.51      458.53     15.11 o 
   2   9   3        0.22        7.81     11.54 o 
   3   9   3       10.14        7.81      8.66 o 
   4   9   3      242.02      272.91     13.79 o 
   5   9   3      397.42      350.78     15.92 o 
   6   9   3       14.95        3.40      9.59 o 
   7   9   3      169.55      176.91     29.51 o 
   8   9   3      203.26      186.78     14.53 o 
   9   9   3        4.47        2.20     11.18 o 
  10   9   3       70.12       66.74     15.03 o 
  11   9   3      108.36      109.61     15.37 o 
  -4  10   3        1.73        4.88     27.34 o 
  -3  10   3       13.34       80.59     29.20 o 
   2  10   3        2.14        1.16      8.29 o 
   3  10   3      143.39      138.96     12.33 o 
   4  10   3      591.38      565.98     14.95 o 
   5  10   3       60.13       58.85     10.08 o 
   6  10   3       73.85       77.35     11.80 o 
   7  10   3      148.68      136.98     13.31 o 
   8  10   3       20.44       20.85     11.47 o 
   9  10   3        4.68        0.00     12.38 o 
  10  10   3       22.00       15.14     13.53 o 
  -3  11   3        3.42       39.05     33.64 o 
   2  11   3       52.51       61.06     17.04 o 
   3  11   3       54.99      102.83     17.31 o 
   4  11   3       10.98        0.34     10.16 o 
   5  11   3        2.74        2.93     13.76 o 
   6  11   3        9.78       32.93     14.91 o 
   7  11   3       18.12       21.83     12.04 o 
   8  11   3        3.87        2.46     11.73 o 
   9  11   3        0.71        0.00     24.36 o 
   3  12   3       80.40       96.21     19.61 o 
   4  12   3       21.79       38.07     11.95 o 
   5  12   3        0.65       22.99     15.18 o 
   6  12   3       76.63      103.04     17.93 o 
   7  12   3       46.52       41.45     16.69 o 
   8  12   3        1.45        8.25     16.95 o 
  -3 -11   4        2.19        0.00     13.71 o 
  -7 -10   4        5.01       16.86     14.34 o 
  -6 -10   4       10.33       21.37     12.99 o 
  -5 -10   4       43.36       42.77     11.12 o 
  -4 -10   4       15.29       24.29     11.05 o 
  -3 -10   4       60.46       53.67     14.49 o 
  -2 -10   4      121.85      152.38     16.38 o 
  -1 -10   4       10.20        8.67     13.70 o 
   0 -10   4       27.93        2.45     13.39 o 
   1 -10   4      115.71       82.36     15.51 o 
   2 -10   4       50.32       39.22     15.97 o 
  -8  -9   4        5.57       11.43     12.66 o 
  -7  -9   4        5.09        0.00     16.51 o 
  -6  -9   4       72.47       90.79     16.78 o 
  -5  -9   4        2.92        2.87      9.32 o 
  -4  -9   4       44.12       66.91     11.05 o 
  -3  -9   4      147.33      153.14     12.22 o 
  -2  -9   4       26.90       36.93     13.29 o 
  -1  -9   4       52.93       69.47     14.42 o 
   0  -9   4       54.42       23.51     13.03 o 
   1  -9   4      285.95      295.05     18.47 o 
   2  -9   4        9.21        0.00     20.28 o 
   3  -9   4        2.17        0.00     13.28 o 
   4  -9   4       42.25       55.30     16.38 o 
  -9  -8   4        0.17        0.00     17.75 o 
  -8  -8   4       41.78       80.23     17.75 o 
  -7  -8   4       13.23       27.95     10.05 o 
  -6  -8   4       17.59       24.00      9.16 o 
  -5  -8   4       46.55       55.97     10.84 o 
  -4  -8   4       31.71       48.25      9.54 o 
  -3  -8   4      365.09      398.66     15.36 o 
  -2  -8   4        0.60       13.49     11.16 o 
  -1  -8   4       11.53       19.53     15.71 o 
   0  -8   4      436.60      432.40     20.02 o 
   1  -8   4        1.21        0.00     11.61 o 
   2  -8   4        4.42        0.00     13.13 o 
   3  -8   4       90.73      102.87     19.88 o 
   4  -8   4       95.89      136.21     17.16 o 
   5  -8   4       55.30       40.67     15.95 o 
 -10  -7   4       14.67       13.76     16.33 o 
  -9  -7   4        0.73        8.79     17.04 o 
  -8  -7   4        1.23        5.41     14.20 o 
  -7  -7   4      358.26      315.67     17.23 o 
  -6  -7   4      390.96      360.78     16.88 o 
  -5  -7   4       42.11       25.03      9.16 o 
  -4  -7   4       22.84       38.79      9.11 o 
  -3  -7   4       14.75       18.20      8.82 o 
  -2  -7   4       23.49       31.74      8.97 o 
  -1  -7   4       85.64       78.55     16.69 o 
   0  -7   4      541.74      551.35     20.81 o 
   1  -7   4        5.41        0.00     10.71 o 
   2  -7   4      279.63      249.18     17.06 o 
   3  -7   4      122.02      128.19     15.24 o 
   4  -7   4        0.25        8.47     12.48 o 
   5  -7   4       76.51       70.43     14.63 o 
   6  -7   4        2.68        3.59     22.19 o 
 -11  -6   4        2.64        7.72     18.11 o 
 -10  -6   4       14.80       28.40     16.15 o 
  -9  -6   4       98.53      103.31     18.73 o 
  -8  -6   4       11.20        7.46     12.78 o 
  -7  -6   4      531.38      506.46     19.32 o 
  -6  -6   4      147.08      181.23     21.17 o 
  -5  -6   4      824.80      860.64     18.58 o 
  -4  -6   4     1550.67     1485.41     23.57 o 
  -3  -6   4       23.34       24.96      7.76 o 
  -2  -6   4      244.96      240.40     11.34 o 
  -1  -6   4      654.96      625.90     32.04 o 
   0  -6   4      405.21      433.30     18.08 o 
   1  -6   4       26.76       39.16     23.43 o 
   2  -6   4       16.67        2.42     11.38 o 
   3  -6   4      539.68      564.62     37.72 o 
   4  -6   4       40.03       33.51     13.09 o 
   5  -6   4      110.54      134.16     14.65 o 
   6  -6   4      271.43      325.87     18.23 o 
   7  -6   4       48.82       34.90     15.58 o 
   8  -6   4      155.67      138.07     15.61 o 
 -11  -5   4        2.67       25.38     21.74 o 
 -10  -5   4        1.04        0.00     18.33 o 
  -9  -5   4       94.08      104.11     12.80 o 
  -8  -5   4      363.83      322.48     28.05 o 
  -7  -5   4      335.37      331.61     13.48 o 
  -6  -5   4      638.47      655.95     16.17 o 
  -5  -5   4       52.22       63.45      8.03 o 
  -4  -5   4     1428.61     1392.79     21.51 o 
  -3  -5   4       68.61       67.20      7.96 o 
  -2  -5   4       41.97       43.02      6.76 o 
  -1  -5   4      872.97      761.16     31.95 o 
   0  -5   4        0.38        0.00      8.53 o 
   1  -5   4      321.96      345.01     16.29 o 
   2  -5   4     2322.05     2296.27     38.44 o 
   3  -5   4        0.70       25.06     11.40 o 
   4  -5   4      570.80      557.92     20.50 o 
   5  -5   4       72.44       66.56     12.80 o 
   6  -5   4      345.08      351.13     18.25 o 
   7  -5   4       51.51       49.38     13.46 o 
   8  -5   4        7.42       22.24     12.74 o 
 -11  -4   4        8.34        8.88     21.83 o 
 -10  -4   4       33.84       36.82     12.43 o 
  -9  -4   4        0.69        3.83     10.58 o 
  -8  -4   4        8.03        0.00      7.41 o 
  -7  -4   4      439.06      438.56     15.59 o 
  -6  -4   4       51.76       52.07      8.07 o 
  -5  -4   4      222.94      224.45      9.78 o 
  -4  -4   4       41.50       36.43      5.33 o 
  -3  -4   4       83.65       78.27      5.27 o 
  -2  -4   4      775.39      715.91     10.72 o 
  -1  -4   4      359.96      355.52     13.43 o 
   0  -4   4       18.48       26.57      8.52 o 
   1  -4   4       34.87       34.02      8.29 o 
   2  -4   4     2211.62     2149.32     35.25 o 
   3  -4   4       21.12       32.04     10.43 o 
   4  -4   4      514.26      500.28     18.94 o 
   5  -4   4      517.56      522.49     19.76 o 
   6  -4   4      371.13      389.23     36.30 o 
   7  -4   4       26.57       30.58     10.76 o 
   8  -4   4      341.19      366.40     18.90 o 
   9  -4   4        0.54       12.07     16.51 o 
 -11  -3   4        5.87       16.95     20.06 o 
 -10  -3   4      138.07      127.36     23.61 o 
  -9  -3   4      130.65      136.02     12.94 o 
  -8  -3   4        2.36        0.00      9.55 o 
  -7  -3   4       13.82        8.68     11.19 o 
  -6  -3   4      236.99      241.79     10.40 o 
  -5  -3   4      760.64      743.05     14.39 o 
  -4  -3   4     1343.51     1361.46     18.78 o 
  -3  -3   4      136.17      137.83      5.77 o 
  -2  -3   4     6362.68     6322.40     54.61 o 
  -1  -3   4     3275.41     3817.55     48.88 o 
   0  -3   4     1082.80     1209.21     22.19 o 
   1  -3   4      970.07      868.13     20.37 o 
   2  -3   4       54.93       43.87      5.13 o 
   3  -3   4     1417.18     1390.94     48.27 o 
   4  -3   4      360.37      336.63     19.19 o 
   5  -3   4      807.70      735.54     23.88 o 
   6  -3   4      172.77      176.98     10.62 o 
   7  -3   4     1295.89     1195.57     34.70 o 
   8  -3   4       12.03       40.74     15.71 o 
   9  -3   4       12.69        7.54     15.53 o 
  10  -3   4       25.17       47.75     18.64 o 
 -11  -2   4        7.44        0.00     22.37 o 
 -10  -2   4       15.79       12.78     18.82 o 
  -9  -2   4      338.05      338.15     24.67 o 
  -8  -2   4        2.54        6.78      7.79 o 
  -7  -2   4       81.91       78.16      8.55 o 
  -6  -2   4       13.20       27.37      6.85 o 
  -5  -2   4      183.23      177.25      8.07 o 
  -4  -2   4     1082.60     1080.68     15.85 o 
  -3  -2   4      646.78      681.32     10.12 o 
  -2  -2   4     3833.23     4003.05     33.64 o 
  -1  -2   4      770.22      815.47     14.48 o 
   0  -2   4      213.87      242.72     11.89 o 
   1  -2   4    15484.51    14967.24    210.77 o 
   2  -2   4      833.97      744.44     12.52 o 
   3  -2   4     2127.74     2140.09     34.07 o 
   4  -2   4     2042.30     2075.17     25.80 o 
   5  -2   4      134.18      129.46      8.33 o 
   6  -2   4     1256.67     1185.53     20.39 o 
   7  -2   4      707.64      722.94     16.94 o 
   8  -2   4       52.56       26.18     11.27 o 
   9  -2   4      229.25      219.99     17.26 o 
  10  -2   4       22.11        3.87     12.55 o 
  11  -2   4       29.81       26.62     28.45 o 
 -11  -1   4       64.56       45.26     22.45 o 
 -10  -1   4       76.77      112.54     22.10 o 
  -9  -1   4       42.85       28.26     12.13 o 
  -8  -1   4      964.10      953.44     25.32 o 
  -7  -1   4       92.54       80.80      8.24 o 
  -6  -1   4      337.22      295.13     10.82 o 
  -5  -1   4      263.80      261.93      9.36 o 
  -4  -1   4      583.82      600.42     11.35 o 
  -3  -1   4     7668.03     7745.81     60.31 o 
  -2  -1   4      367.46      329.12      6.58 o 
  -1  -1   4      762.01      749.08     10.79 o 
   0  -1   4     1479.69     1569.52     23.17 o 
   1  -1   4      115.69       96.07      9.67 o 
   2  -1   4     1964.87     2009.21     22.76 o 
   3  -1   4       25.72       19.50      5.06 o 
   4  -1   4     3674.78     3698.48     38.68 o 
   5  -1   4        3.08        3.68      5.61 o 
   6  -1   4      912.41      868.87     23.17 o 
   7  -1   4      959.70      997.07     18.51 o 
   8  -1   4       28.41       19.77     10.93 o 
   9  -1   4      458.07      466.34     20.70 o 
  10  -1   4        5.77        6.12     13.14 o 
  11  -1   4        8.74        0.00     12.28 o 
 -11   0   4       42.02       60.53     24.76 o 
 -10   0   4        9.46        0.00     20.77 o 
  -9   0   4       84.11      104.83     14.29 o 
  -8   0   4        0.88        0.00     10.57 o 
  -7   0   4       70.78       49.86     11.46 o 
  -6   0   4      563.65      546.02     12.50 o 
  -5   0   4     1055.97     1072.23     15.92 o 
  -4   0   4      376.62      365.22      9.05 o 
  -3   0   4     3037.65     3040.16     34.01 o 
  -2   0   4      486.90      473.66      7.16 o 
  -1   0   4       36.81       32.01      5.16 o 
   0   0   4     8773.92     8571.94     92.75 o 
   1   0   4      579.50      515.32     16.06 o 
   2   0   4     7577.08     7421.09     83.53 o 
   3   0   4    12164.11    12036.70    106.65 o 
   4   0   4       22.27       37.31      5.13 o 
   5   0   4      167.99      139.37      9.62 o 
   6   0   4      114.96      121.95      7.59 o 
   7   0   4        6.53       29.36     14.64 o 
   8   0   4     1147.75     1097.23     26.30 o 
   9   0   4       28.15       42.46     11.67 o 
  10   0   4       17.11       33.54     11.83 o 
  11   0   4       50.98       45.31     14.14 o 
 -11   1   4       35.03       56.45     22.99 o 
 -10   1   4       54.63       83.34     21.30 o 
  -9   1   4      149.46      183.78     15.72 o 
  -8   1   4       49.37       63.55     11.70 o 
  -7   1   4        6.47        5.63     10.70 o 
  -6   1   4       28.14       40.01      9.70 o 
  -5   1   4       93.47       97.11      6.07 o 
  -4   1   4     2332.54     2322.09     25.21 o 
  -3   1   4      829.98      876.56      9.74 o 
  -2   1   4      266.31      277.09      7.49 o 
  -1   1   4      101.85       98.00      5.09 o 
   0   1   4     5774.33     5877.35     53.40 o 
   1   1   4      351.19      409.95     10.48 o 
   2   1   4      217.53      226.96      8.59 o 
   3   1   4      173.95      142.64      7.64 o 
   4   1   4     1559.95     1888.46     22.16 o 
   5   1   4     1180.85      997.43     14.76 o 
   6   1   4     2588.67     2596.90     29.08 o 
   7   1   4      102.68      106.61     11.49 o 
   8   1   4      806.86      759.07     22.82 o 
   9   1   4       21.78       25.43     12.09 o 
  10   1   4       22.26       35.02     16.51 o 
  11   1   4      101.47      101.17     15.44 o 
  12   1   4       22.47       19.82     13.29 o 
 -10   2   4       29.11        0.00     21.74 o 
  -9   2   4       18.97        7.92     13.18 o 
  -8   2   4        0.77        0.00     13.85 o 
  -7   2   4       35.88       30.22     12.14 o 
  -6   2   4      605.18      630.21     20.02 o 
  -5   2   4       60.73       88.79      9.95 o 
  -4   2   4    13712.93    13775.98    150.20 o 
  -3   2   4      269.33      315.13     11.86 o 
  -2   2   4       34.70       34.27     10.96 o 
  -1   2   4     1777.02     1636.75     23.49 o 
   0   2   4       20.93       22.64      3.20 o 
   1   2   4     2505.22     2551.04     59.38 o 
   2   2   4     6076.65     5909.34     65.08 o 
   3   2   4     1715.09     1821.68     20.12 o 
   4   2   4     4544.98     4814.13     64.31 o 
   5   2   4     2761.91     3133.02     32.33 o 
   6   2   4      577.84      593.36     16.55 o 
   7   2   4       93.30       74.76     10.09 o 
   8   2   4      160.97      169.32     13.34 o 
   9   2   4      118.48      113.98     13.30 o 
  10   2   4       10.67       11.42     11.56 o 
  11   2   4      445.19      403.90     20.17 o 
  12   2   4       50.49       60.23     30.35 o 
 -10   3   4       91.38      135.26     23.79 o 
  -9   3   4        9.14        5.11     12.94 o 
  -8   3   4       35.43       32.41     21.88 o 
  -7   3   4        0.55        0.00     10.00 o 
  -6   3   4      163.70      151.17     12.54 o 
  -5   3   4       77.22       66.70      9.76 o 
  -4   3   4      522.15      531.09     15.84 o 
  -3   3   4     5439.25     5696.82    107.26 o 
  -2   3   4     2473.93     2435.11     33.68 o 
  -1   3   4     7075.95     7024.42     95.77 o 
   0   3   4       35.07       29.45      4.24 o 
   1   3   4      311.01      335.75      8.31 o 
   2   3   4     6017.38     5856.81     66.61 o 
   3   3   4        7.63       10.18      4.06 o 
   4   3   4     2180.90     2086.63     22.47 o 
   5   3   4     2633.27     2693.65     37.20 o 
   6   3   4      284.60      252.35     14.25 o 
   7   3   4     1424.66     1335.28     33.42 o 
   8   3   4      165.62      179.36     13.96 o 
   9   3   4      392.57      401.75     27.38 o 
  10   3   4      107.87      141.61     14.35 o 
  11   3   4        4.81        0.18     13.78 o 
  12   3   4       14.17       14.64     13.58 o 
  -9   4   4        9.58        0.00     13.65 o 
  -8   4   4       19.41        0.00     20.32 o 
  -7   4   4       82.71       97.04     12.66 o 
  -6   4   4        1.52        0.00      9.66 o 
  -5   4   4      376.60      379.57     20.99 o 
  -4   4   4     2720.60     2661.36     39.91 o 
  -3   4   4       12.74       25.06      7.14 o 
  -2   4   4      645.66      602.84     14.86 o 
  -1   4   4      712.40      776.57     16.25 o 
   0   4   4      520.41      470.89      8.73 o 
   1   4   4     1903.97     1843.47     24.11 o 
   2   4   4      160.10      148.14     16.51 o 
   3   4   4      706.17      750.17     20.28 o 
   4   4   4       80.62       75.91      5.93 o 
   5   4   4     3760.65     3678.52     47.24 o 
   6   4   4       19.44       37.05     16.51 o 
   7   4   4     1268.06     1262.03     34.61 o 
   8   4   4      474.31      502.95     18.79 o 
   9   4   4       57.65       67.73     12.48 o 
  10   4   4       94.98      109.06     14.82 o 
  11   4   4      251.17      210.06     25.34 o 
  12   4   4      109.43      104.61     16.69 o 
  -9   5   4        7.09        0.00     13.62 o 
  -8   5   4        2.40        0.00     11.74 o 
  -7   5   4       46.76       55.74     12.58 o 
  -6   5   4       36.88       24.12     10.47 o 
  -5   5   4       14.95       20.51     10.08 o 
  -4   5   4       40.54       18.96      9.53 o 
  -3   5   4       47.23       63.28     15.58 o 
  -2   5   4     1322.80     1320.37     23.69 o 
  -1   5   4      985.60      970.27     23.07 o 
   0   5   4      390.27      403.76     10.06 o 
   1   5   4     1826.38     1672.18     23.23 o 
   2   5   4      391.73      412.72     10.80 o 
   3   5   4      929.78     1005.04     16.56 o 
   4   5   4      712.56      753.00     13.90 o 
   5   5   4      104.26      109.15      7.16 o 
   6   5   4     3439.81     3347.22     45.65 o 
   7   5   4       75.03       74.21     24.14 o 
   8   5   4      208.99      212.22     13.87 o 
   9   5   4      561.27      529.27     20.36 o 
  10   5   4       21.30       19.78     11.65 o 
  11   5   4        0.08        0.00     11.92 o 
  12   5   4        4.30        2.37     13.53 o 
  -8   6   4        0.69        0.00     11.84 o 
  -7   6   4        0.47        0.00     13.05 o 
  -6   6   4       61.90       57.53     11.75 o 
  -5   6   4        6.96        7.93      9.98 o 
  -4   6   4        1.05        0.00     12.65 o 
  -3   6   4      131.92      144.84     11.96 o 
  -2   6   4      184.00      203.40     18.77 o 
  -1   6   4      212.35      247.58      8.22 o 
   0   6   4      663.25      658.15     13.92 o 
   1   6   4     4979.45     5087.00     59.01 o 
   2   6   4     1025.88     1072.74     18.20 o 
   3   6   4       92.50       91.44      7.63 o 
   4   6   4     2152.56     1994.77     28.00 o 
   5   6   4       26.40       23.91      5.01 o 
   6   6   4      446.61      459.51     16.00 o 
   7   6   4      978.47      951.25     23.10 o 
   8   6   4      354.11      343.47     16.65 o 
   9   6   4     1986.10     1824.46     34.49 o 
  10   6   4       67.98       64.10     13.23 o 
  11   6   4       67.73       79.76     22.19 o 
  12   6   4       37.78       37.38     16.29 o 
  -7   7   4        8.63        2.63     16.86 o 
  -6   7   4      180.56      195.47     25.69 o 
  -5   7   4       82.86       93.69     12.84 o 
  -4   7   4       17.41       31.04     13.98 o 
  -3   7   4       45.29       47.85     10.96 o 
  -2   7   4       24.29       32.07      9.42 o 
  -1   7   4      174.04      176.67     11.24 o 
   0   7   4     1198.07     1210.07     22.77 o 
   1   7   4       54.26       56.47      7.47 o 
   2   7   4      143.00      172.27     11.89 o 
   3   7   4      394.33      468.18     18.02 o 
   4   7   4      196.75      187.54     13.58 o 
   5   7   4      326.94      356.11     10.55 o 
   6   7   4       15.48        0.00      8.44 o 
   7   7   4      106.37       90.63     21.30 o 
   8   7   4        3.89        0.00     10.01 o 
   9   7   4      113.15      123.01     17.53 o 
  10   7   4      101.59       99.30     33.59 o 
  11   7   4       40.17       61.03     15.00 o 
  12   7   4       10.78        7.73     14.31 o 
  -6   8   4       76.65       80.28     14.47 o 
  -5   8   4       21.29       25.57     11.38 o 
  -4   8   4        0.38       23.56     11.32 o 
  -3   8   4      233.23      236.14     22.63 o 
  -2   8   4       29.04       25.34     11.49 o 
  -1   8   4        0.78        1.79      9.98 o 
   1   8   4        8.24       12.16      9.23 o 
   2   8   4       83.88       88.49     11.54 o 
   3   8   4      513.07      516.02     20.24 o 
   4   8   4       18.10       16.86     10.65 o 
   5   8   4     1533.74     1451.06     26.91 o 
   6   8   4      330.39      299.87     21.03 o 
   7   8   4       44.00       29.65     10.79 o 
   8   8   4       43.97       45.75     11.05 o 
   9   8   4        9.87       35.81     11.87 o 
  10   8   4       33.53       19.17     11.81 o 
  11   8   4      171.85      188.23     20.01 o 
  12   8   4        8.63       13.14     14.96 o 
  -5   9   4        0.61       22.20     13.37 o 
  -4   9   4       50.13       64.77     12.85 o 
  -3   9   4        3.85        0.00     21.88 o 
  -2   9   4        2.47       13.88     10.82 o 
  -1   9   4      248.64      322.62     27.96 o 
   2   9   4        1.28        0.00     10.74 o 
   3   9   4      342.78      291.03     19.53 o 
   4   9   4      331.67      395.58     21.12 o 
   5   9   4       46.23       61.30     17.35 o 
   6   9   4       11.99        3.22      9.67 o 
   7   9   4       27.20       16.79      9.96 o 
   8   9   4      181.58      152.36     19.97 o 
   9   9   4       12.35        0.44     11.05 o 
  10   9   4        1.47        0.00     11.64 o 
  11   9   4       55.19       54.30     15.89 o 
  -4  10   4        9.54        6.04     26.54 o 
  -3  10   4       13.74        0.00     22.81 o 
  -2  10   4        1.10        0.00     20.32 o 
  -1  10   4      135.17      185.76     27.69 o 
   2  10   4      163.57      206.98     18.28 o 
   3  10   4       77.56       63.10     13.58 o 
   4  10   4      296.79      338.86     21.74 o 
   5  10   4        8.25       11.09      9.04 o 
   6  10   4       63.17       48.51     10.35 o 
   7  10   4       82.29       91.88     12.47 o 
   8  10   4       70.99       64.09     12.72 o 
   9  10   4        0.68        0.00     12.21 o 
  10  10   4       10.40       11.91     13.20 o 
  -2  11   4      152.35      204.49     35.86 o 
  -1  11   4       58.84       66.92     30.62 o 
   4  11   4        0.63        9.85     12.16 o 
   5  11   4       91.27       91.62     12.17 o 
   6  11   4      361.48      320.08     16.12 o 
   7  11   4      260.53      272.54     16.86 o 
   8  11   4        4.80        0.00     20.59 o 
   9  11   4        1.93       15.31     13.48 o 
  10  11   4       13.40        0.00     13.75 o 
   5  12   4        9.91       10.30     14.38 o 
   6  12   4       29.35       37.81     16.42 o 
   7  12   4        9.46       20.86     15.80 o 
   8  12   4       24.45        6.30     17.75 o 
  -5 -10   5        1.04        0.00     10.92 o 
  -4 -10   5       20.56       15.94     13.44 o 
  -3 -10   5       11.98        7.62     13.88 o 
  -2 -10   5       16.60       10.11     13.84 o 
  -1 -10   5        5.48        9.59     14.37 o 
   0 -10   5       10.63        6.42     13.70 o 
  -7  -9   5        0.22       15.24     10.72 o 
  -6  -9   5        2.87       15.61     10.18 o 
  -5  -9   5       16.57        0.00     10.29 o 
  -4  -9   5      105.30      105.34     11.88 o 
  -3  -9   5        8.42       13.00     17.00 o 
  -2  -9   5        8.73       11.20     13.41 o 
  -1  -9   5       18.35       13.13     13.35 o 
   0  -9   5       68.54       80.38     14.91 o 
   1  -9   5       44.77       40.19     14.18 o 
   2  -9   5        3.08        0.00     13.72 o 
   3  -9   5        0.06        6.41     15.47 o 
  -9  -8   5        6.14        5.86     13.30 o 
  -8  -8   5       63.74       67.93     13.11 o 
  -7  -8   5        3.39       12.15      9.99 o 
  -6  -8   5        8.25       17.44      9.62 o 
  -5  -8   5        6.01        0.00     11.65 o 
  -4  -8   5       67.62       78.97     10.65 o 
  -3  -8   5       68.40       54.72     12.81 o 
  -2  -8   5       80.56       76.94     13.14 o 
  -1  -8   5       56.31       61.00     13.56 o 
   0  -8   5       44.91       43.38     12.98 o 
   1  -8   5      132.29      130.54     15.46 o 
   2  -8   5       19.85       19.95     13.86 o 
   3  -8   5       30.41       28.87     14.25 o 
   4  -8   5       79.12       61.69     15.55 o 
   5  -8   5        0.08        7.56     15.01 o 
  -9  -7   5        2.00        0.00     16.77 o 
  -8  -7   5       13.33        2.04     11.02 o 
  -7  -7   5        8.48       24.39     11.56 o 
  -6  -7   5        4.09        7.19      9.18 o 
  -5  -7   5       21.65       23.27      8.77 o 
  -4  -7   5       57.85       51.75      9.55 o 
  -3  -7   5       40.72       48.38      9.30 o 
  -2  -7   5      345.62      336.75     17.88 o 
  -1  -7   5       72.88       93.73     23.70 o 
   0  -7   5      297.72      312.38     17.25 o 
   1  -7   5        8.24        5.69     11.45 o 
   2  -7   5        1.23        0.00     22.19 o 
   3  -7   5      317.18      339.49     19.28 o 
   4  -7   5        5.54        0.00     13.35 o 
   5  -7   5        7.18        7.77     13.98 o 
   6  -7   5       21.83       30.88     14.68 o 
 -10  -6   5       19.52       15.89     16.42 o 
  -9  -6   5       52.06       58.93     18.19 o 
  -8  -6   5      127.77      148.22     17.93 o 
  -7  -6   5       11.54       26.49      8.97 o 
  -6  -6   5       99.99      121.31     10.22 o 
  -5  -6   5      570.21      562.05     15.88 o 
  -4  -6   5      135.44      122.18     10.32 o 
  -3  -6   5       70.68       63.73      9.30 o 
  -2  -6   5       49.62       69.48     15.93 o 
  -1  -6   5      410.91      394.39     29.20 o 
   0  -6   5      209.31      232.56     15.23 o 
   1  -6   5      379.86      358.13     19.48 o 
   2  -6   5       18.50       28.26     11.95 o 
   3  -6   5      671.23      716.73     25.52 o 
   4  -6   5       65.92       35.44     21.66 o 
   5  -6   5        3.48        0.00     12.45 o 
   6  -6   5       92.06      106.23     15.53 o 
   7  -6   5        2.79        0.00     12.76 o 
 -10  -5   5        0.16        3.34     11.11 o 
  -9  -5   5       16.74       30.02     11.36 o 
  -8  -5   5       47.89       58.99     17.66 o 
  -7  -5   5       20.06       14.85     10.22 o 
  -6  -5   5       10.15        0.00      7.65 o 
  -5  -5   5       15.87       40.64      8.93 o 
  -4  -5   5       93.34       89.01      9.03 o 
  -3  -5   5     1200.63     1198.74     20.48 o 
  -2  -5   5      104.18      108.24     11.68 o 
  -1  -5   5      209.94      224.44     13.96 o 
   0  -5   5       49.34       36.48     10.75 o 
   1  -5   5      125.95      146.15     13.01 o 
   2  -5   5      933.86      931.68     42.60 o 
   3  -5   5        4.89        8.29     27.11 o 
   4  -5   5       26.65       56.27     12.46 o 
   5  -5   5       46.05       46.79     14.07 o 
   6  -5   5       87.11       94.88     19.04 o 
   7  -5   5        1.78       13.77     18.95 o 
   8  -5   5        4.29        5.24     17.84 o 
 -11  -4   5        0.99       16.42     20.95 o 
 -10  -4   5        0.39       18.19     18.19 o 
  -9  -4   5        9.35       28.30     17.97 o 
  -8  -4   5      108.56       80.32      9.55 o 
  -7  -4   5      138.00      130.65      9.88 o 
  -6  -4   5      552.66      555.92     16.62 o 
  -5  -4   5       65.96       85.40      6.95 o 
  -4  -4   5       29.02       24.61      5.81 o 
  -3  -4   5     1271.00     1310.74     20.31 o 
  -2  -4   5      241.37      220.23      9.90 o 
  -1  -4   5     1040.18      994.98     22.64 o 
   0  -4   5      710.36      616.61     18.14 o 
   1  -4   5        0.04        6.33      9.24 o 
   2  -4   5     2366.54     2330.57     70.52 o 
   3  -4   5      169.27      165.02     13.93 o 
   4  -4   5      156.74      165.73     14.60 o 
   5  -4   5      658.34      670.57     21.74 o 
   6  -4   5      107.30       98.73     13.70 o 
   7  -4   5      157.17      160.26     14.32 o 
   8  -4   5      147.78      160.91     22.45 o 
   9  -4   5        7.34        0.00     19.08 o 
 -11  -3   5       15.35        0.98     19.53 o 
 -10  -3   5      132.79      144.31     21.30 o 
  -9  -3   5       29.86       67.72     18.37 o 
  -8  -3   5       95.68       78.49      9.35 o 
  -7  -3   5      521.54      493.71     14.96 o 
  -6  -3   5       27.07       15.96      7.11 o 
  -5  -3   5      135.23      132.59      7.33 o 
  -4  -3   5     1336.01     1363.48     16.93 o 
  -3  -3   5       13.18       14.51      4.29 o 
  -2  -3   5      312.99      292.90      9.22 o 
  -1  -3   5       18.18       26.01      7.36 o 
   0  -3   5      478.04      371.89     13.79 o 
   1  -3   5      540.86      558.35     16.58 o 
   2  -3   5      210.69      205.84     12.41 o 
   3  -3   5       46.33       29.50     12.29 o 
   4  -3   5        0.58        7.24     19.70 o 
   5  -3   5     1723.67     1672.40     45.80 o 
   6  -3   5        1.32        6.97     10.77 o 
   7  -3   5      139.10      146.47     13.93 o 
   8  -3   5      148.51      151.42     20.50 o 
   9  -3   5       43.30       32.22     17.93 o 
  10  -3   5       29.39       31.86     18.28 o 
 -11  -2   5        3.74       14.29     23.16 o 
 -10  -2   5        0.21        9.23     18.19 o 
  -9  -2   5       34.20       27.67     12.61 o 
  -8  -2   5       13.20       13.98     11.05 o 
  -7  -2   5      175.12      178.22     11.67 o 
  -6  -2   5      683.68      690.22     14.93 o 
  -5  -2   5      729.79      701.74     14.44 o 
  -4  -2   5     1359.26     1347.85     16.15 o 
  -3  -2   5      233.67      258.60      7.31 o 
  -2  -2   5      240.56      210.09     12.93 o 
  -1  -2   5     2668.86     2603.66     27.83 o 
   0  -2   5      188.52      199.31     10.02 o 
   1  -2   5     6959.54     6766.11    119.11 o 
   2  -2   5      410.49      377.26      9.67 o 
   3  -2   5      371.64      429.37     12.49 o 
   4  -2   5     2737.87     2677.88     45.03 o 
   5  -2   5      379.20      374.24     13.39 o 
   6  -2   5      129.57      125.70     13.04 o 
   7  -2   5      151.68      155.22     13.89 o 
   8  -2   5       60.37       65.55     12.24 o 
   9  -2   5       28.66       29.47     16.69 o 
  10  -2   5       22.54       10.21     16.77 o 
 -11  -1   5       63.98       74.82     25.74 o 
 -10  -1   5      127.65      117.24     22.10 o 
  -9  -1   5       26.04       20.93     12.38 o 
  -8  -1   5      141.06      154.62     14.19 o 
  -7  -1   5      189.28      157.58     13.26 o 
  -6  -1   5      301.49      280.49     10.96 o 
  -5  -1   5      340.63      364.97     11.31 o 
  -4  -1   5      102.40      105.91      7.20 o 
  -3  -1   5      571.96      553.69     13.76 o 
  -2  -1   5      230.16      224.57      7.40 o 
  -1  -1   5     1661.08     1640.88     19.39 o 
   0  -1   5       38.57       29.26      6.60 o 
   1  -1   5     1352.76     1346.95     22.88 o 
   2  -1   5       11.98       16.35      5.02 o 
   3  -1   5      515.84      517.50     11.76 o 
   4  -1   5     3194.56     3130.20     35.29 o 
   5  -1   5      472.32      491.34     13.30 o 
   6  -1   5      399.66      388.39     12.86 o 
   7  -1   5     1018.64     1025.98     25.10 o 
   8  -1   5       37.50        0.00     10.72 o 
   9  -1   5      210.16      172.29     15.24 o 
  10  -1   5        8.85       23.79     23.65 o 
  11  -1   5       11.01        4.48     29.42 o 
 -10   0   5        6.35       15.71     19.44 o 
  -9   0   5        3.12        0.00     11.82 o 
  -8   0   5       89.45      103.97     12.71 o 
  -7   0   5      276.08      341.94     17.70 o 
  -6   0   5      357.96      337.48     17.35 o 
  -5   0   5     1347.26     1335.32     18.77 o 
  -4   0   5        0.73        0.00      4.18 o 
  -3   0   5      631.57      598.28      9.54 o 
  -2   0   5      652.32      613.36     10.63 o 
  -1   0   5       76.08       84.28      4.82 o 
   0   0   5     3384.80     3263.46     46.20 o 
   1   0   5      467.27      427.81     12.20 o 
   2   0   5      133.58      125.41      8.13 o 
   3   0   5     1066.51      959.08     14.93 o 
   4   0   5     1677.58     1717.71     47.83 o 
   5   0   5        3.81        5.35      5.75 o 
   6   0   5      136.68      138.31     10.80 o 
   7   0   5      554.84      614.80     20.32 o 
   8   0   5        0.01        2.51     10.99 o 
   9   0   5      130.18      141.04     14.05 o 
  10   0   5      319.73      347.09     18.29 o 
  11   0   5       21.83       15.11     13.89 o 
 -10   1   5      112.58       56.36     21.66 o 
  -9   1   5      117.78      108.13     15.83 o 
  -8   1   5       61.50       49.77     13.89 o 
  -7   1   5       89.56       86.35     12.39 o 
  -6   1   5        1.71        3.05     10.10 o 
  -5   1   5      220.59      222.18     11.91 o 
  -4   1   5       58.18       56.74      7.01 o 
  -3   1   5      460.71      476.92      9.44 o 
  -2   1   5     1724.48     1645.35     19.00 o 
  -1   1   5       20.79       18.02      4.14 o 
   0   1   5     4634.74     4891.18     46.31 o 
   1   1   5     2795.64     2743.03     35.27 o 
   2   1   5       41.41       40.70      5.90 o 
   3   1   5     4694.37     4866.27     47.17 o 
   4   1   5       45.94       65.23      5.96 o 
   5   1   5      771.71      713.21     13.64 o 
   6   1   5     2289.93     2249.30     29.08 o 
   7   1   5       29.07       35.51     10.35 o 
   8   1   5      125.10      129.71     15.27 o 
   9   1   5        1.15        0.00     10.96 o 
  10   1   5       31.39       45.52     12.99 o 
  11   1   5       43.65       16.16     13.55 o 
  12   1   5       23.70       25.73     15.09 o 
 -10   2   5        3.01        1.42     19.35 o 
  -9   2   5        9.44       27.52     14.15 o 
  -8   2   5        8.81       12.17     11.68 o 
  -7   2   5      439.81      371.64     18.52 o 
  -6   2   5     1505.71     1491.66     29.62 o 
  -5   2   5      119.73      121.65     11.17 o 
  -4   2   5      528.14      477.75     23.79 o 
  -3   2   5      587.71      646.18     15.86 o 
  -2   2   5      281.94      276.69     11.21 o 
  -1   2   5      546.48      534.73      9.44 o 
   0   2   5        0.22        0.00      3.60 o 
   1   2   5      109.09      133.76      7.05 o 
   2   2   5     2820.40     2974.93     37.08 o 
   3   2   5     7145.01     7362.59     81.67 o 
   4   2   5     1723.56     1721.66     20.98 o 
   5   2   5      236.81      261.95      8.85 o 
   6   2   5     2372.14     2330.14     36.10 o 
   7   2   5        2.31        0.00      9.09 o 
   8   2   5      205.63      171.87     29.56 o 
   9   2   5      564.40      616.12     22.97 o 
  10   2   5       78.88       79.52     13.31 o 
  11   2   5      542.89      509.67     22.33 o 
  12   2   5      151.52      180.83     18.07 o 
 -10   3   5      119.63      118.09     17.05 o 
  -9   3   5       13.67        0.00     14.11 o 
  -8   3   5       22.16       40.31     12.88 o 
  -7   3   5       32.57       20.03     11.58 o 
  -6   3   5      117.93      117.53     13.15 o 
  -5   3   5      129.25      133.71     24.10 o 
  -4   3   5        3.34        5.54      8.17 o 
  -3   3   5     2964.63     3021.74     58.40 o 
  -2   3   5      563.74      558.89     19.26 o 
  -1   3   5     5760.19     5934.88     70.44 o 
   0   3   5     3430.06     3367.89     32.95 o 
   1   3   5      268.93      285.96     13.85 o 
   2   3   5     2780.08     2723.83     33.99 o 
   3   3   5       79.09       91.26      6.73 o 
   4   3   5       34.01       37.88      4.74 o 
   5   3   5     5048.55     5086.83     49.25 o 
   6   3   5       18.72       23.38      8.51 o 
   7   3   5      203.37      222.41     18.59 o 
   8   3   5      115.42      115.51     12.50 o 
   9   3   5      267.04      314.05     16.85 o 
  10   3   5        7.22        0.00     12.05 o 
  11   3   5        1.49        0.00     13.11 o 
  12   3   5        2.69        4.84     14.41 o 
  -9   4   5        0.30        0.00     13.05 o 
  -8   4   5       13.81        5.50     13.27 o 
  -7   4   5       61.32       72.75     13.55 o 
  -6   4   5      227.91      211.63     14.41 o 
  -5   4   5      825.83      797.21     22.47 o 
  -4   4   5      392.75      374.67     15.67 o 
  -3   4   5      504.61      532.48     18.55 o 
  -2   4   5      169.58      176.38     21.08 o 
  -1   4   5      498.38      514.00     13.81 o 
   0   4   5      521.33      534.81     13.24 o 
   1   4   5      453.87      399.28     10.18 o 
   2   4   5     1350.94     1394.59     20.63 o 
   3   4   5      912.30      916.19     16.13 o 
   4   4   5      578.30      594.49     13.95 o 
   5   4   5     3894.34     3701.43     37.33 o 
   6   4   5        5.44       14.16      7.97 o 
   7   4   5      973.00      967.53     23.38 o 
   8   4   5      187.53      188.98     14.27 o 
   9   4   5       62.26       90.82     12.70 o 
  10   4   5      639.96      624.97     28.71 o 
  11   4   5      119.64      145.50     16.61 o 
  12   4   5       22.37        3.06     18.77 o 
  -8   5   5       37.52       22.45     13.57 o 
  -7   5   5      234.82      228.47     16.45 o 
  -6   5   5        2.71        0.00     16.02 o 
  -5   5   5      503.57      488.85     20.25 o 
  -4   5   5      598.76      573.28     19.33 o 
  -3   5   5      366.86      346.74     15.40 o 
  -2   5   5      365.65      363.77     13.91 o 
  -1   5   5     1128.56     1086.50     21.02 o 
   0   5   5       16.00       12.99      3.84 o 
   1   5   5     1442.39     1351.12     21.74 o 
   2   5   5      925.96     1046.74     18.82 o 
   3   5   5      565.95      564.18     12.86 o 
   4   5   5      976.14      938.60     16.77 o 
   5   5   5      185.36      187.65      7.23 o 
   6   5   5      221.82      214.02     28.62 o 
   7   5   5      122.31      149.37     22.01 o 
   8   5   5     1724.85     1700.21     32.48 o 
   9   5   5        1.88        0.00     10.17 o 
  10   5   5      166.06      152.59     14.61 o 
  11   5   5       38.13       52.74     14.46 o 
  12   5   5        9.25        5.53     14.09 o 
  -8   6   5        1.11        0.00     13.78 o 
  -7   6   5       14.79        0.09     12.77 o 
  -6   6   5       49.54       19.73     11.83 o 
  -5   6   5       84.01       61.56     11.54 o 
  -4   6   5      641.40      626.26     28.40 o 
  -3   6   5      148.51      145.34     12.17 o 
  -2   6   5      760.90      733.07     19.22 o 
  -1   6   5     1057.49     1086.74     22.15 o 
   0   6   5       25.96       31.77     11.80 o 
   1   6   5     1172.14     1222.62     19.77 o 
   2   6   5      129.20      121.77      7.83 o 
   3   6   5      269.02      296.78     26.40 o 
   4   6   5     3671.39     3638.93     44.84 o 
   5   6   5       72.31       70.09      8.58 o 
   6   6   5      459.22      426.80     16.98 o 
   7   6   5      535.48      547.73     25.52 o 
   8   6   5      674.17      615.56     21.43 o 
   9   6   5      130.76      155.68     15.40 o 
  10   6   5       48.85       72.01     13.53 o 
  11   6   5       20.30        0.00     12.78 o 
  12   6   5       53.49       83.49     16.75 o 
  -7   7   5        8.01       15.92     13.07 o 
  -6   7   5       53.17       71.36     24.59 o 
  -5   7   5      133.03      127.61     13.73 o 
  -4   7   5        8.26       21.54     15.44 o 
  -3   7   5       91.13       93.63     11.49 o 
  -2   7   5       26.87       22.70      9.86 o 
  -1   7   5       31.27       19.05     16.02 o 
   0   7   5      225.49      230.23     18.37 o 
   1   7   5       36.39       36.71      6.91 o 
   2   7   5      617.12      589.20     19.08 o 
   3   7   5      160.47      165.91      9.44 o 
   4   7   5      598.87      559.41     14.87 o 
   5   7   5        4.32        7.70      8.31 o 
   6   7   5      228.94      217.79     14.56 o 
   7   7   5      631.85      689.23     21.35 o 
   8   7   5       39.73       52.37     22.19 o 
   9   7   5      110.79      116.99     14.25 o 
  10   7   5      252.71      238.41     16.39 o 
  11   7   5       17.63       17.19     13.97 o 
  12   7   5       13.03       11.27     14.33 o 
  -6   8   5        6.52       13.32     13.06 o 
  -5   8   5       84.39       93.11     21.39 o 
  -4   8   5       14.38       20.17     10.93 o 
  -3   8   5      213.00      197.85     14.01 o 
  -2   8   5      279.15      316.10     16.38 o 
  -1   8   5        3.17        1.46      9.08 o 
   0   8   5      643.48      607.17     28.49 o 
   1   8   5       32.60       42.16     15.18 o 
   2   8   5       14.30        9.70      7.64 o 
   3   8   5      617.11      590.08     21.79 o 
   4   8   5       39.50       43.52      8.41 o 
   5   8   5      267.39      277.43     14.58 o 
   6   8   5      404.44      379.08     16.78 o 
   7   8   5       52.13       38.14     10.53 o 
   8   8   5       10.21       20.09     10.51 o 
   9   8   5        1.60       16.37     11.73 o 
  10   8   5       33.99       26.55     13.19 o 
  11   8   5      135.82      165.18     17.57 o 
  12   8   5        8.66       11.52     14.42 o 
  -5   9   5        3.71       13.76     15.44 o 
  -4   9   5        1.80       14.87     12.57 o 
  -3   9   5        0.26       10.02     11.13 o 
  -2   9   5       58.02       65.69     12.20 o 
  -1   9   5      176.56      200.05     22.72 o 
   0   9   5       39.71       36.03     17.04 o 
   1   9   5       49.59       36.83     15.89 o 
   2   9   5       39.64       42.07     16.33 o 
   3   9   5      458.63      454.36     15.62 o 
   4   9   5       32.32       24.83      9.15 o 
   5   9   5       38.83       39.34      9.66 o 
   6   9   5       42.16       42.06     20.95 o 
   7   9   5      165.67      141.14     16.02 o 
   8   9   5       29.51       30.59     11.36 o 
   9   9   5      157.79      151.61     14.49 o 
  10   9   5        0.14        0.00     11.53 o 
  11   9   5        0.63        0.00     16.20 o 
  -4  10   5       13.52       21.53     13.71 o 
  -3  10   5       33.05       72.37     16.24 o 
  -2  10   5        1.45        8.17     22.28 o 
  -1  10   5       56.02       67.54     22.19 o 
   0  10   5        3.60        5.59     17.48 o 
   1  10   5       39.60       36.57     18.02 o 
   2  10   5      115.30      157.27     19.61 o 
   3  10   5       54.61       71.27     17.40 o 
   4  10   5        0.10       13.81      9.33 o 
   5  10   5       63.99       97.67     11.35 o 
   6  10   5      364.36      318.15     23.30 o 
   7  10   5        9.72       19.89     10.85 o 
   8  10   5        2.25        0.00     10.60 o 
   9  10   5       57.57       59.38     14.47 o 
  10  10   5       31.38       60.22     13.67 o 
  -2  11   5        9.65        3.02     25.74 o 
  -1  11   5       83.60       82.63     28.76 o 
   0  11   5       13.42        3.46     23.70 o 
   1  11   5       58.61       86.71     22.90 o 
   2  11   5       91.41       94.26     23.16 o 
   3  11   5        0.25        0.00     16.51 o 
   5  11   5      195.08      186.28     13.62 o 
   6  11   5       28.43       19.15     11.03 o 
   7  11   5        8.76        9.30     11.19 o 
   8  11   5       27.96       31.33     12.39 o 
   9  11   5        3.89        1.60     11.49 o 
   0  12   5       59.36       99.85     30.09 o 
   1  12   5       12.77        7.72     26.72 o 
   2  12   5       12.37       16.69     25.03 o 
   3  12   5        8.23       29.11     20.77 o 
   5  12   5        1.66        7.99     16.86 o 
   6  12   5        9.31        0.00     10.72 o 
   7  12   5        0.43        0.00     11.53 o 
   8  12   5       44.76       27.24     33.02 o 
  -6  -9   6       67.00       92.08     16.20 o 
  -5  -9   6       26.46       33.69     11.54 o 
  -4  -9   6       59.08       93.62     29.33 o 
  -3  -9   6        0.38        4.57     14.18 o 
  -2  -9   6        0.06        7.88     13.62 o 
  -1  -9   6      194.09      196.97     18.50 o 
   0  -9   6       38.61       24.86     16.86 o 
   1  -9   6        0.42       20.57     14.59 o 
   2  -9   6       24.63       27.64     15.85 o 
  -8  -8   6       14.04        8.74     13.25 o 
  -7  -8   6        6.49        8.19     13.74 o 
  -6  -8   6       44.42       67.11     11.54 o 
  -5  -8   6       19.44       35.93     10.59 o 
  -4  -8   6       26.11       11.61     17.04 o 
  -3  -8   6        0.85        0.00     22.28 o 
  -2  -8   6       51.02       48.26     13.73 o 
  -1  -8   6      254.00      270.42     18.37 o 
   0  -8   6       11.64       12.42     13.12 o 
   1  -8   6        4.71        0.31     12.63 o 
   2  -8   6      145.18      127.24     22.63 o 
   3  -8   6       34.30       35.32     15.41 o 
   4  -8   6       65.59       53.09     15.99 o 
  -8  -7   6        0.75        0.00     17.80 o 
  -7  -7   6       18.68       24.59     10.35 o 
  -6  -7   6        1.49        0.00      9.18 o 
  -5  -7   6      256.52      257.52     13.41 o 
  -4  -7   6       52.67       57.98     12.05 o 
  -3  -7   6       30.19       29.00     20.86 o 
  -2  -7   6      258.77      281.65     32.93 o 
  -1  -7   6        8.23       15.73     11.60 o 
   0  -7   6       12.23        1.63     11.69 o 
   1  -7   6      248.20      206.33     16.89 o 
   2  -7   6      198.20      167.27     16.17 o 
   3  -7   6      115.95      119.90     16.71 o 
   4  -7   6        0.28       21.60     13.99 o 
   5  -7   6       56.06       74.58     15.97 o 
  -9  -6   6       87.37       48.33     12.83 o 
  -8  -6   6       80.58       36.91     13.68 o 
  -7  -6   6       22.94       20.11      9.90 o 
  -6  -6   6       83.70       79.68      9.89 o 
  -5  -6   6        1.65        0.00      8.59 o 
  -4  -6   6       25.46       35.74      9.00 o 
  -3  -6   6       55.46       84.56     18.46 o 
  -2  -6   6      530.16      552.37     21.03 o 
  -1  -6   6       77.12       58.70     13.05 o 
   0  -6   6      236.23      193.66     23.61 o 
   1  -6   6      310.43      318.37     20.28 o 
   2  -6   6        3.35        0.00     13.22 o 
   3  -6   6       21.80       25.80     15.62 o 
   4  -6   6       66.03       65.15     21.35 o 
   5  -6   6       29.79       14.29     14.02 o 
   6  -6   6      222.97      246.78     18.91 o 
  -9  -5   6       55.56       40.03     16.86 o 
  -8  -5   6      111.24      123.91     10.69 o 
  -7  -5   6      178.00      223.18     18.69 o 
  -6  -5   6      596.69      562.97     16.48 o 
  -5  -5   6        3.31        0.00     11.36 o 
  -4  -5   6       86.91       74.19      9.19 o 
  -3  -5   6      362.12      366.75     13.70 o 
  -2  -5   6      149.93      172.25     19.70 o 
  -1  -5   6       15.63       10.16     10.98 o 
   0  -5   6       28.04       34.47     20.15 o 
   1  -5   6      555.67      502.45     20.38 o 
   2  -5   6       83.94      112.05     14.03 o 
   3  -5   6      101.58       88.60     13.66 o 
   4  -5   6      635.03      657.83     23.69 o 
   5  -5   6      170.46      133.58     15.46 o 
   6  -5   6      173.71      198.92     17.38 o 
   7  -5   6       50.07       63.93     14.54 o 
   8  -5   6        0.31       13.31     21.12 o 
 -10  -4   6       32.03       30.80     18.46 o 
  -9  -4   6      144.05      172.36     20.15 o 
  -8  -4   6      213.31      257.17     12.79 o 
  -7  -4   6       13.12       19.65      7.98 o 
  -6  -4   6      868.23      823.66     18.07 o 
  -5  -4   6      532.75      587.21     15.97 o 
  -4  -4   6       10.04        4.02      9.31 o 
  -3  -4   6      449.25      413.29     16.87 o 
  -2  -4   6       16.51       25.38      9.81 o 
  -1  -4   6      338.23      415.05     16.91 o 
   0  -4   6     3020.06     2909.61     44.39 o 
   1  -4   6        2.10       16.59     10.92 o 
   2  -4   6      603.30      542.99     21.11 o 
   3  -4   6      242.77      241.54     18.77 o 
   4  -4   6      814.38      785.16     27.16 o 
   5  -4   6       49.83       43.20     12.58 o 
   6  -4   6       55.47       60.82     13.30 o 
   7  -4   6        8.68        0.00     11.30 o 
   8  -4   6       78.69       91.33     22.10 o 
 -10  -3   6        5.86       14.29     18.90 o 
  -9  -3   6      164.94      184.93     16.47 o 
  -8  -3   6       12.24        2.75     11.11 o 
  -7  -3   6       39.95       44.23     11.62 o 
  -6  -3   6      309.27      341.32     10.91 o 
  -5  -3   6        0.42       14.32      8.48 o 
  -4  -3   6      463.46      468.47     11.05 o 
  -3  -3   6      259.23      259.85      8.63 o 
  -2  -3   6       69.26       72.74      9.83 o 
  -1  -3   6        1.70        0.00      8.38 o 
   0  -3   6     2020.45     1959.40     32.98 o 
   1  -3   6        0.30        0.00      8.90 o 
   2  -3   6       36.09       34.95     17.00 o 
   3  -3   6      944.87      835.42     27.96 o 
   4  -3   6      465.12      452.39     19.10 o 
   5  -3   6       98.35      119.22     13.27 o 
   6  -3   6      821.18      840.96     28.31 o 
   7  -3   6       35.94       26.08     11.82 o 
   8  -3   6      130.97      169.96     24.23 o 
   9  -3   6        0.06        4.97     18.37 o 
 -10  -2   6       15.06       32.22     19.79 o 
  -9  -2   6        7.77        0.00     21.48 o 
  -8  -2   6       12.12       13.80     15.31 o 
  -7  -2   6       87.49       85.86     11.95 o 
  -6  -2   6      607.09      639.57     14.39 o 
  -5  -2   6      160.01      158.12     10.79 o 
  -4  -2   6     1847.33     1872.05     20.83 o 
  -3  -2   6      579.51      617.32     10.64 o 
  -2  -2   6      152.40      160.94     11.70 o 
  -1  -2   6     1136.94     1084.04     22.08 o 
   0  -2   6       40.40       43.82      8.33 o 
   1  -2   6      933.17      966.86     22.54 o 
   2  -2   6      176.89      167.50     13.85 o 
   3  -2   6     1604.97     1524.06     29.11 o 
   4  -2   6      258.10      275.23     33.19 o 
   5  -2   6     1578.06     1503.83     29.76 o 
   6  -2   6       33.56       13.81     10.79 o 
   7  -2   6       21.62       16.77     16.86 o 
   8  -2   6       91.23      149.11     20.06 o 
   9  -2   6       27.98       50.68     20.15 o 
  10  -2   6       26.31        9.14     18.02 o 
 -10  -1   6       13.91       60.71     22.81 o 
  -9  -1   6        6.36       10.45     15.62 o 
  -8  -1   6       11.77       24.64     14.47 o 
  -7  -1   6       42.88       34.55     11.38 o 
  -6  -1   6       92.05      101.60     12.08 o 
  -5  -1   6      441.73      457.59     16.37 o 
  -4  -1   6      599.19      563.17     10.58 o 
  -3  -1   6      946.91      980.96     15.48 o 
  -2  -1   6      197.07      244.02      8.41 o 
  -1  -1   6     6768.52     6610.20     62.19 o 
   0  -1   6       84.69       57.79     12.69 o 
   1  -1   6      906.87      925.87     20.05 o 
   2  -1   6     2671.23     2626.02     29.65 o 
   3  -1   6      563.87      578.43     12.85 o 
   4  -1   6      579.24      582.89     14.02 o 
   5  -1   6      962.19      952.68     20.21 o 
   6  -1   6        2.60        0.00      7.68 o 
   7  -1   6      830.48      752.74     22.49 o 
   8  -1   6      128.10      133.28     14.14 o 
   9  -1   6      135.99      138.45     15.21 o 
  10  -1   6       61.06       38.34     19.88 o 
 -10   0   6       59.06       72.87     23.96 o 
  -9   0   6       40.89       51.01     14.62 o 
  -8   0   6       52.80       59.87     12.64 o 
  -7   0   6      267.48      295.03     16.50 o 
  -6   0   6      182.88      169.16     13.54 o 
  -5   0   6     1171.59     1195.49     25.09 o 
  -4   0   6      236.13      272.65      8.90 o 
  -3   0   6     1379.29     1421.43     18.81 o 
  -2   0   6       18.35       20.62      4.76 o 
  -1   0   6      470.78      485.76     10.05 o 
   0   0   6      275.28      266.03     12.03 o 
   1   0   6      337.18      329.05     12.12 o 
   2   0   6     4634.10     4464.21     55.79 o 
   3   0   6      841.79      797.12     14.46 o 
   4   0   6     2106.19     2146.92     26.77 o 
   5   0   6     2150.83     2195.26     47.22 o 
   6   0   6        5.94       10.24      7.36 o 
   7   0   6     1026.94      965.10     25.67 o 
   8   0   6      173.22      191.93     15.09 o 
   9   0   6       42.94       32.77     12.13 o 
  10   0   6      275.84      330.86     35.24 o 
  11   0   6       83.69       83.07     23.21 o 
 -10   1   6        8.41        0.00     21.21 o 
  -9   1   6        6.63        0.00     15.04 o 
  -8   1   6       43.34       37.26     12.21 o 
  -7   1   6      150.16      177.51     14.41 o 
  -6   1   6       64.97       53.55     22.72 o 
  -5   1   6      169.10      177.93     12.68 o 
  -4   1   6      405.52      418.02     15.10 o 
  -3   1   6      251.87      245.98      8.22 o 
  -2   1   6     4802.44     4661.65     61.44 o 
  -1   1   6      860.42      864.43     13.65 o 
   0   1   6     1245.02     1277.08     21.51 o 
   1   1   6     3768.34     3751.40     47.26 o 
   2   1   6       10.92       16.44      6.68 o 
   3   1   6      320.39      280.17     12.96 o 
   4   1   6      276.44      230.90     12.37 o 
   5   1   6      239.39      250.54      9.94 o 
   6   1   6     1555.73     1578.86     29.47 o 
   7   1   6       65.33       55.24     20.55 o 
   8   1   6      172.14      187.40     14.23 o 
   9   1   6       90.73      103.68     13.32 o 
  10   1   6       59.22       60.57     16.06 o 
  11   1   6        3.25        1.67     13.53 o 
 -10   2   6       12.78       19.72     30.66 o 
  -9   2   6        6.41        5.96     12.93 o 
  -8   2   6        7.05       12.72     12.10 o 
  -7   2   6        0.04        0.00     10.55 o 
  -6   2   6      408.32      374.10     27.11 o 
  -5   2   6       94.27      127.55     26.01 o 
  -4   2   6       33.55       40.50      9.30 o 
  -3   2   6       11.18        6.04      6.96 o 
  -2   2   6     1613.23     1543.56     44.93 o 
  -1   2   6      147.55      153.80      6.73 o 
   0   2   6       18.97       19.83      5.77 o 
   1   2   6     1389.58     1314.26     21.74 o 
   2   2   6     1698.47     1855.09     59.24 o 
   3   2   6     1648.04     1509.73     29.60 o 
   4   2   6     4681.27     4623.76     46.37 o 
   5   2   6       70.38       72.04      6.96 o 
   6   2   6     1163.14     1100.36     28.53 o 
   7   2   6      312.65      345.17     19.35 o 
   8   2   6        6.50       10.64     11.10 o 
   9   2   6      961.82      881.33     25.59 o 
  10   2   6        8.37        9.04     12.07 o 
  11   2   6      122.03       77.82     15.22 o 
  12   2   6       19.69       45.71     19.93 o 
  -9   3   6       24.59       23.35     14.64 o 
  -8   3   6      110.51      147.72     28.18 o 
  -7   3   6        0.61        2.41     23.65 o 
  -6   3   6     1209.58     1175.89     28.48 o 
  -5   3   6        5.42        0.00      9.98 o 
  -4   3   6       14.08       14.95     10.34 o 
  -3   3   6      564.08      519.29     16.68 o 
  -2   3   6      249.77      242.52     12.34 o 
  -1   3   6      832.47      831.80     16.11 o 
   0   3   6     3089.09     2853.26     29.68 o 
   1   3   6     1011.67     1074.94     21.57 o 
   2   3   6     1891.49     2044.76     28.40 o 
   3   3   6     2207.14     2594.68     34.48 o 
   4   3   6      313.73      289.62      9.12 o 
   5   3   6       86.74       82.65     10.55 o 
   6   3   6       80.05       68.82      9.88 o 
   7   3   6      221.83      237.97     14.41 o 
   8   3   6       23.69       14.19     11.05 o 
   9   3   6      617.44      635.82     23.29 o 
  10   3   6      149.07      158.19     15.56 o 
  11   3   6        2.05        1.96     14.16 o 
  12   3   6       16.26       24.55     15.84 o 
  -9   4   6        0.19        0.00     13.56 o 
  -8   4   6       11.30        9.05     14.56 o 
  -7   4   6        0.73        9.06     12.49 o 
  -6   4   6      279.39      250.53     26.40 o 
  -5   4   6     1383.12     1343.42     45.18 o 
  -4   4   6       40.67       18.03     11.54 o 
  -3   4   6     2570.61     2493.90     56.98 o 
  -2   4   6      270.18      275.35     12.84 o 
  -1   4   6       18.07       22.28      7.32 o 
   0   4   6     1886.01     1927.24     25.92 o 
   1   4   6      153.40      171.42      8.59 o 
   2   4   6     2228.15     2353.67     31.28 o 
   3   4   6     3739.30     3749.72     45.83 o 
   4   4   6       63.60       61.98      6.91 o 
   5   4   6     1679.75     1611.83     24.49 o 
   6   4   6       59.94       46.91      9.51 o 
   7   4   6      817.48      776.06     21.38 o 
   8   4   6      340.39      393.73     18.59 o 
   9   4   6       37.59       57.37     12.60 o 
  10   4   6       36.43       21.38     12.85 o 
  11   4   6       15.40       12.14     14.59 o 
  12   4   6       79.80       90.10     16.85 o 
  -8   5   6       18.46       39.74     18.24 o 
  -7   5   6       40.89       43.67     13.81 o 
  -6   5   6      358.08      354.01     32.75 o 
  -5   5   6       32.16        6.03     10.16 o 
  -4   5   6       80.62       72.58     19.17 o 
  -3   5   6       39.44       40.33     20.77 o 
  -2   5   6       34.11       30.78      8.12 o 
  -1   5   6      496.73      466.10     15.01 o 
   0   5   6      312.79      317.56     18.11 o 
   1   5   6      109.96      112.34      7.02 o 
   2   5   6        0.41        0.00      5.38 o 
   3   5   6     3293.41     3229.37     48.46 o 
   4   5   6      121.27      135.99      8.30 o 
   5   5   6      810.61      796.68     22.37 o 
   6   5   6      809.41      838.74     21.32 o 
   7   5   6      173.46      186.72     13.12 o 
   8   5   6      141.34      162.65     14.69 o 
   9   5   6      106.79      119.39     14.16 o 
  10   5   6        5.88        0.57     11.43 o 
  11   5   6      107.77      110.50     29.16 o 
  12   5   6        0.89        0.00     13.56 o 
  -7   6   6       18.52        7.66     12.48 o 
  -6   6   6        5.39        1.16     11.09 o 
  -5   6   6      114.70       97.00     13.15 o 
  -4   6   6      127.32      143.36     12.64 o 
  -3   6   6      867.28      886.81     36.52 o 
  -2   6   6      286.68      299.93     15.80 o 
  -1   6   6      900.07      881.49     20.75 o 
   0   6   6       26.84       28.58     11.80 o 
   1   6   6      188.87      177.69     15.09 o 
   2   6   6     1075.35     1101.94     19.74 o 
   3   6   6        8.39       27.16      6.61 o 
   4   6   6     1694.86     1738.97     26.39 o 
   5   6   6       48.89       63.44      9.76 o 
   6   6   6       57.94       63.04      9.74 o 
   7   6   6      422.30      406.85     17.54 o 
   8   6   6       30.41       18.25     10.72 o 
   9   6   6        1.11       12.45     13.14 o 
  10   6   6       26.48       42.51     12.56 o 
  11   6   6       26.77       29.49     25.07 o 
  12   6   6        5.83       19.81     14.19 o 
  -7   7   6        3.43       16.19     13.68 o 
  -6   7   6       37.17       47.81     13.05 o 
  -5   7   6        1.07        8.41     18.15 o 
  -4   7   6       26.48       29.30     15.71 o 
  -3   7   6       12.62       22.97     11.54 o 
  -2   7   6      363.94      311.53     21.21 o 
  -1   7   6      758.69      747.02     20.75 o 
   0   7   6       68.29       56.89     14.29 o 
   1   7   6       33.46       26.80     12.25 o 
   2   7   6      969.58      922.11     18.21 o 
   3   7   6        1.76        3.35      8.79 o 
   4   7   6      153.48      152.56      9.87 o 
   5   7   6      531.39      528.89     24.05 o 
   6   7   6      906.27      870.25     50.37 o 
   7   7   6     2710.25     2594.76     49.26 o 
   8   7   6      207.95      179.33     13.66 o 
   9   7   6      135.59      122.41     16.55 o 
  10   7   6       30.65       51.99     13.37 o 
  11   7   6       63.84       62.15     14.54 o 
  12   7   6       14.79        0.00     18.02 o 
  -6   8   6        1.62        3.70     13.83 o 
  -5   8   6       34.23       35.16     12.34 o 
  -4   8   6       17.13       15.59     11.37 o 
  -3   8   6       27.46       22.12     11.27 o 
  -2   8   6      237.33      254.69     15.15 o 
  -1   8   6       81.07      100.56     17.84 o 
   0   8   6      273.89      272.57     21.12 o 
   1   8   6      166.40      166.24     17.66 o 
   2   8   6      105.56      110.77     16.06 o 
   3   8   6      337.87      365.59     23.12 o 
   4   8   6        6.30       15.60      8.44 o 
   5   8   6      476.37      448.48     21.92 o 
   6   8   6      139.77      113.57     11.76 o 
   7   8   6      110.03      103.85     12.69 o 
   8   8   6       80.14       97.77     14.73 o 
   9   8   6       36.56       19.29     18.99 o 
  10   8   6       44.69       60.94     20.55 o 
  11   8   6       16.02        5.24     24.19 o 
  -5   9   6        8.23        8.55     20.55 o 
  -4   9   6       11.83        9.49     16.46 o 
  -3   9   6        0.41        0.00     10.63 o 
  -2   9   6       24.05       35.34     11.80 o 
  -1   9   6       22.35        8.34     15.80 o 
   0   9   6       71.72       64.17     17.84 o 
   1   9   6      176.39      166.24     18.64 o 
   2   9   6        5.35        5.77     12.87 o 
   3   9   6      203.99      233.87     17.84 o 
   4   9   6      109.46      106.47     10.29 o 
   5   9   6       39.80       57.87     13.85 o 
   6   9   6       51.87       73.72     11.07 o 
   7   9   6       13.73        0.00     10.47 o 
   8   9   6       13.06       14.87     21.03 o 
   9   9   6      140.76      173.24     16.17 o 
  10   9   6       45.88       48.15     12.99 o 
  11   9   6        8.55        0.00     21.08 o 
  -3  10   6       43.54       54.06     17.22 o 
  -2  10   6        2.55        0.00     21.21 o 
  -1  10   6        3.49       12.87     19.08 o 
   0  10   6       10.73        0.00     18.37 o 
   1  10   6      235.29      240.88     23.16 o 
   2  10   6       11.59       38.96     16.86 o 
   3  10   6        2.95        2.93     14.56 o 
   5  10   6        4.07        7.10     13.05 o 
   6  10   6      400.86      400.14     17.95 o 
   7  10   6      110.40      118.22     18.15 o 
   8  10   6        0.21        0.93     11.36 o 
   9  10   6       54.93       52.95     13.96 o 
  10  10   6        7.99        5.26     12.73 o 
  -2  11   6        0.58        0.00     22.99 o 
  -1  11   6        1.10        0.00     23.16 o 
   0  11   6       69.23       40.21     22.10 o 
   1  11   6        0.12        6.92     17.75 o 
   2  11   6      143.00      155.94     21.83 o 
   3  11   6        4.63       33.28     17.66 o 
   6  11   6       15.31       10.97     28.53 o 
   7  11   6        2.48        6.41     16.20 o 
   8  11   6       17.41       22.90     15.04 o 
   9  11   6        2.14        0.99     14.47 o 
   0  12   6       12.27       16.42     27.16 o 
   1  12   6        3.29        0.00     23.87 o 
   2  12   6        1.81       20.95     20.68 o 
   3  12   6      117.62       95.14     23.08 o 
   6  12   6        3.15       10.40     12.08 o 
   7  12   6        0.74        3.69     12.01 o 
   8  12   6       23.19        0.00     12.45 o 
  -3  -9   7       20.67       21.08     15.33 o 
  -2  -9   7       31.29       40.77     16.46 o 
  -1  -9   7       46.65       49.71     15.92 o 
  -6  -8   7       17.46        0.53     13.62 o 
  -5  -8   7        7.80        8.68     13.63 o 
  -4  -8   7        0.80        0.00     13.49 o 
  -3  -8   7       50.29       53.19     15.37 o 
  -2  -8   7        4.60       20.51     14.25 o 
  -1  -8   7       72.98       92.52     16.38 o 
   0  -8   7       10.19       11.21     15.58 o 
   1  -8   7        0.69        4.50     14.70 o 
   2  -8   7      152.60      154.21     21.12 o 
  -7  -7   7        2.61        1.53      9.93 o 
  -6  -7   7        5.68        0.00      9.76 o 
  -5  -7   7       16.86        2.80      9.82 o 
  -4  -7   7      111.73      120.75     15.41 o 
  -3  -7   7        7.20       12.05     13.38 o 
  -2  -7   7       69.98       70.39     13.80 o 
  -1  -7   7       91.73      111.00     14.92 o 
   0  -7   7       60.75       65.26     14.62 o 
   1  -7   7      108.49      140.11     17.35 o 
   2  -7   7       85.18      104.15     16.22 o 
   3  -7   7        9.31        0.00     24.19 o 
   4  -7   7        1.38       12.71     38.03 o 
  -8  -6   7        0.02        5.99     10.14 o 
  -7  -6   7        2.08       13.22      9.89 o 
  -6  -6   7      119.05      134.76     11.78 o 
  -5  -6   7       13.00       10.77      9.25 o 
  -4  -6   7      181.21      215.36     31.42 o 
  -3  -6   7       36.16       34.41     12.76 o 
  -2  -6   7      253.13      264.75     19.08 o 
  -1  -6   7      118.58      124.45     15.12 o 
   0  -6   7        2.34        0.00     11.19 o 
   1  -6   7      292.81      378.30     43.00 o 
   2  -6   7        0.20       16.90     13.37 o 
   3  -6   7       11.24       11.27     13.40 o 
   4  -6   7       53.59       51.38     15.80 o 
   5  -6   7       85.26       85.21     16.12 o 
   6  -6   7        6.57        6.20     14.53 o 
  -8  -5   7        8.30        8.48     14.69 o 
  -7  -5   7       67.27       58.12      9.83 o 
  -6  -5   7      374.19      316.83     14.09 o 
  -5  -5   7        3.79        0.51      8.25 o 
  -4  -5   7        2.98        0.00     10.51 o 
  -3  -5   7       53.23       34.95     12.25 o 
  -2  -5   7       53.98       51.95     12.40 o 
  -1  -5   7      340.98      301.77     26.54 o 
   0  -5   7       97.28       84.38     13.39 o 
   1  -5   7      821.08      814.14     24.89 o 
   2  -5   7       50.40       53.08     13.62 o 
   3  -5   7        6.82        3.73     12.33 o 
   4  -5   7      390.76      416.11     26.63 o 
   5  -5   7        5.75        4.43     12.94 o 
   6  -5   7       60.90       70.01     14.21 o 
   7  -5   7       75.81       97.52     15.71 o 
  -9  -4   7       38.46       10.65     22.54 o 
  -8  -4   7        5.21        0.00     18.73 o 
  -7  -4   7        8.40       21.31      9.05 o 
  -6  -4   7       14.18       26.44      8.80 o 
  -5  -4   7      680.32      703.47     39.01 o 
  -4  -4   7        2.99        0.00      7.92 o 
  -3  -4   7      168.17      161.41     14.43 o 
  -2  -4   7      219.73      218.24     22.90 o 
  -1  -4   7      102.21      119.44     13.47 o 
   0  -4   7      944.94      911.58     38.92 o 
   1  -4   7        1.79       14.42     14.69 o 
   2  -4   7       50.69       45.55     12.69 o 
   3  -4   7       16.00       14.87     12.87 o 
   4  -4   7      190.38      193.34     15.78 o 
   5  -4   7        0.06       15.42     11.82 o 
   6  -4   7        7.58        5.91     11.98 o 
   7  -4   7      248.24      313.18     19.32 o 
   8  -4   7        4.06       21.21     19.70 o 
  -9  -3   7       21.70       16.12     12.75 o 
  -8  -3   7      105.39       86.00     21.70 o 
  -7  -3   7       16.25       31.38     18.42 o 
  -6  -3   7       18.25       20.83      6.61 o 
  -5  -3   7        3.66        5.68     11.59 o 
  -4  -3   7      146.74      167.30     10.53 o 
  -3  -3   7      343.16      342.57     16.28 o 
  -2  -3   7      693.91      705.37     20.64 o 
  -1  -3   7        7.77       12.10      9.85 o 
   0  -3   7      951.56      956.63     24.20 o 
   1  -3   7      332.89      315.90     16.37 o 
   2  -3   7      156.21      185.24     14.60 o 
   3  -3   7     1201.34     1189.35     28.66 o 
   4  -3   7      334.88      318.95     19.88 o 
   5  -3   7      178.29      189.71     15.25 o 
   6  -3   7      361.10      377.68     19.21 o 
   7  -3   7       46.00       49.26     19.53 o 
   8  -3   7       18.92       19.35     18.55 o 
   9  -3   7        1.98        0.00     18.55 o 
 -10  -2   7        3.22        0.00     16.77 o 
  -9  -2   7       59.67       74.58     14.19 o 
  -8  -2   7        1.47        2.99     12.04 o 
  -7  -2   7       84.24       79.00     15.84 o 
  -6  -2   7      119.49      131.41     12.25 o 
  -5  -2   7       47.97       33.79      7.96 o 
  -4  -2   7        6.64        2.53      6.60 o 
  -3  -2   7        1.83        6.21      6.15 o 
  -2  -2   7      195.99      180.10      8.69 o 
  -1  -2   7      234.02      241.03     13.24 o 
   0  -2   7       60.97       81.50     10.32 o 
   1  -2   7      301.98      294.06     14.66 o 
   2  -2   7        3.29        0.00      9.50 o 
   3  -2   7     5347.37     5076.94     85.65 o 
   4  -2   7       96.45      103.95     13.42 o 
   5  -2   7      104.71       66.42     17.40 o 
   6  -2   7      323.44      315.46     16.41 o 
   7  -2   7      114.68      114.85     19.44 o 
   8  -2   7      213.02      183.46     24.67 o 
   9  -2   7      229.46      234.31     25.03 o 
 -10  -1   7        2.51       24.67     19.35 o 
  -9  -1   7       33.88       37.36     16.24 o 
  -8  -1   7      118.99      135.66     18.02 o 
  -7  -1   7       44.23       45.61     10.83 o 
  -6  -1   7      210.61      217.16     16.29 o 
  -5  -1   7       55.11       64.28     10.49 o 
  -4  -1   7       11.36       19.75      6.68 o 
  -3  -1   7     1625.23     1604.94     22.97 o 
  -2  -1   7       10.01        2.74      5.49 o 
  -1  -1   7     3964.92     4009.86     41.52 o 
   0  -1   7      144.84      135.10     12.43 o 
   1  -1   7        0.47        4.18      8.34 o 
   2  -1   7     3628.99     3520.19     38.51 o 
   3  -1   7        0.55        0.00      6.67 o 
   4  -1   7        1.32        0.00      9.45 o 
   5  -1   7      321.45      344.72     17.04 o 
   6  -1   7      935.49      919.41     24.03 o 
   7  -1   7       42.71       34.44     17.04 o 
   8  -1   7       61.73       38.43     17.22 o 
   9  -1   7      141.27      179.82     24.14 o 
  10  -1   7        1.63        6.30     17.13 o 
  -9   0   7       73.01       45.89     14.31 o 
  -8   0   7       45.19       17.90     12.87 o 
  -7   0   7       45.09       63.18     12.38 o 
  -6   0   7      108.99      129.39     12.41 o 
  -5   0   7        9.60        2.18     10.47 o 
  -4   0   7      241.18      227.24     13.85 o 
  -3   0   7      352.45      346.49     10.92 o 
  -2   0   7       12.76       11.87      5.83 o 
  -1   0   7      477.03      464.55     11.08 o 
   0   0   7     1194.38     1157.07     32.08 o 
   1   0   7       17.56       12.73     10.38 o 
   2   0   7     3640.97     3596.87    112.63 o 
   3   0   7     1994.66     1852.01     37.66 o 
   4   0   7      956.03      937.95     17.73 o 
   5   0   7     3104.71     3029.79     48.98 o 
   6   0   7       21.53       21.24      8.52 o 
   7   0   7      393.06      386.53     18.72 o 
   8   0   7      175.31      197.72     15.12 o 
   9   0   7       79.92       71.73     13.58 o 
  10   0   7      190.78      171.11     16.60 o 
  -9   1   7      107.54      126.09     32.35 o 
  -8   1   7       64.50       57.08     13.46 o 
  -7   1   7      163.05      182.48     14.69 o 
  -6   1   7        9.64        0.77      9.66 o 
  -5   1   7      205.94      161.64     15.35 o 
  -4   1   7      209.92      237.50     17.93 o 
  -3   1   7        7.75        4.21      7.40 o 
  -2   1   7     2314.46     2279.67     26.72 o 
  -1   1   7     1625.31     1595.52     20.81 o 
   0   1   7        4.75        5.91      7.12 o 
   1   1   7      618.66      584.51     19.35 o 
   2   1   7     1397.16     1482.43     49.53 o 
   3   1   7        2.64       10.29      6.78 o 
   4   1   7     1335.66     1313.64     20.22 o 
   5   1   7      830.37      817.78     16.94 o 
   6   1   7       51.92       63.38     11.42 o 
   7   1   7      291.05      254.68     21.83 o 
   8   1   7      941.44      951.30     42.07 o 
   9   1   7        7.12        0.00     13.93 o 
  10   1   7      168.43      136.33     15.71 o 
  11   1   7       72.60       93.51     15.82 o 
  -9   2   7       18.64       18.35     18.73 o 
  -8   2   7        1.31        0.00     14.42 o 
  -7   2   7       17.31       15.54     12.49 o 
  -6   2   7       26.44        7.43     12.65 o 
  -5   2   7       89.04       86.27     11.58 o 
  -4   2   7      926.26      919.10     22.21 o 
  -3   2   7      137.84      152.14     11.24 o 
  -2   2   7      620.16      604.66     23.65 o 
  -1   2   7      804.08      733.52     31.81 o 
   0   2   7        9.58        7.18      6.77 o 
   1   2   7     4579.49     4697.54     57.74 o 
   2   2   7      897.98      850.26     26.01 o 
   3   2   7      441.90      460.42     15.20 o 
   4   2   7     2951.82     2924.11     47.01 o 
   5   2   7        4.73        7.45      6.83 o 
   6   2   7       73.09       54.91     10.10 o 
   7   2   7       63.80       77.59     11.58 o 
   8   2   7      250.69      260.44     16.00 o 
   9   2   7      276.99      297.68     26.27 o 
  10   2   7        0.12        0.00     12.64 o 
  11   2   7       12.07       31.92     14.58 o 
  -9   3   7       53.46       45.63     23.92 o 
  -8   3   7      233.99      216.56     17.54 o 
  -7   3   7       31.59       24.75     13.37 o 
  -6   3   7       51.39       39.55     11.40 o 
  -5   3   7       88.15       66.52     12.28 o 
  -4   3   7        5.47       10.18      9.47 o 
  -3   3   7      238.59      224.98     12.90 o 
  -2   3   7      176.51      161.68     10.58 o 
  -1   3   7        7.38        0.42     20.10 o 
   0   3   7     1011.23     1110.48     19.55 o 
   1   3   7     2512.71     2595.39     38.79 o 
   2   3   7     1516.24     1563.35     27.07 o 
   3   3   7       35.47       63.70      7.99 o 
   4   3   7     1604.87     1540.62     44.91 o 
   5   3   7        1.36        0.46      7.41 o 
   6   3   7      310.20      283.64     28.53 o 
   7   3   7     1772.57     1770.41     33.13 o 
   8   3   7       29.49       36.80     12.26 o 
   9   3   7      335.83      322.87     17.25 o 
  10   3   7      109.72      146.21     28.58 o 
  11   3   7       18.76       20.27     18.59 o 
  -8   4   7        1.84        0.00     17.48 o 
  -7   4   7       30.22       13.53     13.23 o 
  -6   4   7        8.06        5.44     11.08 o 
  -5   4   7      763.22      747.05     31.42 o 
  -4   4   7      212.54      189.77     13.24 o 
  -3   4   7     1874.41     1773.06     31.66 o 
  -2   4   7     1241.53     1273.61     52.72 o 
  -1   4   7        4.13        4.57      7.48 o 
   0   4   7      846.24      854.62     29.38 o 
   1   4   7      514.81      478.89     16.60 o 
   2   4   7        0.15        3.42      5.99 o 
   3   4   7     5481.98     5664.87     66.74 o 
   4   4   7      147.23      151.12      9.16 o 
   5   4   7       29.06       31.20      8.71 o 
   6   4   7        2.88       13.72     10.12 o 
   7   4   7      873.74      885.89     24.00 o 
   8   4   7        2.21        4.95     11.57 o 
   9   4   7       29.71        8.54     10.93 o 
  10   4   7      102.15      100.99     15.18 o 
  11   4   7        0.01       37.37     15.63 o 
  12   4   7      125.46      150.33     18.50 o 
  -8   5   7       65.21       94.98     17.88 o 
  -7   5   7      206.94      200.00     17.16 o 
  -6   5   7       66.90       30.55     17.17 o 
  -5   5   7       54.72       62.34     11.87 o 
  -4   5   7       99.66      104.89     12.56 o 
  -3   5   7      194.42      194.48     13.15 o 
  -2   5   7        5.75        7.22      9.03 o 
  -1   5   7      196.15      203.53     11.71 o 
   0   5   7      315.25      299.01     21.92 o 
   1   5   7     1319.83     1267.15     34.08 o 
   2   5   7      135.86      145.26      8.74 o 
   3   5   7     1731.52     1753.76     27.09 o 
   4   5   7       41.40       58.00     11.94 o 
   5   5   7      282.40      296.93     39.90 o 
   6   5   7      402.22      409.26     17.20 o 
   7   5   7       49.04       61.43     11.29 o 
   8   5   7      915.08      943.55     25.18 o 
   9   5   7      263.83      303.49     17.13 o 
  10   5   7       23.46       11.22     13.93 o 
  11   5   7        2.26        0.00     13.12 o 
  12   5   7       19.25       20.16     15.61 o 
  -7   6   7       27.93       32.08     14.01 o 
  -6   6   7      144.51      112.93     15.23 o 
  -5   6   7       27.93        3.20     11.05 o 
  -4   6   7       32.00       16.06     10.16 o 
  -3   6   7       55.03       66.42     10.88 o 
  -2   6   7        0.08        2.24      9.68 o 
  -1   6   7      483.62      449.08     16.63 o 
   0   6   7       41.19       39.41     13.67 o 
   1   6   7      113.02      112.72     15.89 o 
   2   6   7      469.61      472.24     26.14 o 
   3   6   7       48.22       46.71      8.13 o 
   4   6   7       21.78       40.12     13.05 o 
   5   6   7       26.19       25.92     11.54 o 
   6   6   7     3072.14     2934.18     55.83 o 
   7   6   7       11.98       17.54     10.12 o 
   8   6   7       53.26       62.04     11.73 o 
   9   6   7      179.71      188.43     15.11 o 
  10   6   7        0.62        0.04     11.96 o 
  11   6   7      104.86      114.97     16.58 o 
  12   6   7       67.26       88.94     21.83 o 
  -6   7   7       67.07       62.50     13.79 o 
  -5   7   7       22.07       26.11     12.91 o 
  -4   7   7       83.21       83.43     13.37 o 
  -3   7   7      139.57      137.97     20.46 o 
  -2   7   7      124.79       94.78     11.68 o 
  -1   7   7       61.24       99.22     22.72 o 
   0   7   7       62.02       48.02     16.60 o 
   1   7   7      117.63      112.90     15.80 o 
   2   7   7     1268.76     1143.78     33.73 o 
   3   7   7       36.02       30.72      8.19 o 
   4   7   7       44.59       38.86      8.82 o 
   5   7   7     1347.14     1498.71     38.70 o 
   6   7   7      732.34      645.60     20.33 o 
   7   7   7        5.30        7.83     10.79 o 
   8   7   7       16.67       29.99     10.89 o 
   9   7   7        4.89       12.98     15.62 o 
  10   7   7       85.52       80.33     14.70 o 
  11   7   7      107.33      106.72     27.51 o 
  -5   8   7        0.49        0.62     12.32 o 
  -4   8   7       30.74       45.23     12.69 o 
  -3   8   7        1.52        2.06     10.85 o 
  -2   8   7        3.51        0.00     10.06 o 
  -1   8   7        1.81        0.00     14.56 o 
   0   8   7      308.73      301.06     23.16 o 
   1   8   7       98.43      105.71     16.42 o 
   2   8   7      346.15      279.49     20.32 o 
   3   8   7       79.49       69.58     15.00 o 
   4   8   7      139.94      131.90     10.73 o 
   5   8   7      501.43      519.48     23.25 o 
   6   8   7      589.09      601.70     32.62 o 
   7   8   7      127.47      138.23     15.13 o 
   8   8   7      700.55      699.19     37.77 o 
   9   8   7      112.97      114.20     14.20 o 
  10   8   7       19.74       23.32     17.22 o 
  11   8   7       39.51       39.69     15.08 o 
  -4   9   7        7.17       12.31     13.48 o 
  -3   9   7        0.47       17.64     11.36 o 
  -2   9   7      135.47      128.48     14.32 o 
  -1   9   7       12.68       12.78     17.66 o 
   0   9   7        3.08        0.00     16.15 o 
   1   9   7      264.82      278.42     21.39 o 
   2   9   7       16.16       23.43     13.22 o 
   3   9   7       52.25       49.08     14.29 o 
   5   9   7       11.33        5.86     10.92 o 
   6   9   7       59.62      107.47     18.28 o 
   7   9   7       17.45       36.72     10.90 o 
   8   9   7      124.45       98.84     13.76 o 
   9   9   7       20.58       14.00     12.30 o 
  10   9   7       65.52       67.96     16.20 o 
  11   9   7        5.90        6.71     15.22 o 
  -3  10   7       39.98       44.89     27.65 o 
  -2  10   7        6.34        0.00     20.68 o 
  -1  10   7       57.17       31.86     18.64 o 
   0  10   7       43.14       46.68     18.64 o 
   1  10   7       62.84       55.29     17.31 o 
   2  10   7       44.93       30.27     16.42 o 
   3  10   7        1.16        0.00     14.38 o 
   5  10   7       25.06       36.74     12.78 o 
   6  10   7        4.13        0.26     10.92 o 
   7  10   7      301.70      310.11     16.55 o 
   8  10   7       16.51       25.85     12.94 o 
   9  10   7       10.82       16.19     12.68 o 
  10  10   7        2.39        0.00     12.92 o 
  -1  11   7        7.22        0.89     20.59 o 
   0  11   7       20.75       36.21     22.45 o 
   1  11   7        0.17        0.00     18.99 o 
   2  11   7        9.33        0.00     15.44 o 
   3  11   7      104.41      109.79     19.79 o 
   6  11   7        0.02        0.85     11.21 o 
   7  11   7        4.58        5.87     14.29 o 
   8  11   7       38.44       37.13     13.76 o 
   9  11   7        9.71        1.56     13.89 o 
   1  12   7        1.40        0.00     19.70 o 
   2  12   7       19.20       19.08     19.26 o 
   6  12   7       38.48       65.32     21.30 o 
   7  12   7       13.15        6.09     12.92 o 
  -4  -8   8       16.00       14.03     16.86 o 
  -3  -8   8       58.05       32.46     15.46 o 
  -2  -8   8        5.72        0.00     13.42 o 
  -1  -8   8        4.00        7.50     20.06 o 
   0  -8   8       63.58       46.88     20.41 o 
  -6  -7   8        6.15        0.00     21.21 o 
  -5  -7   8        1.88        3.67     13.19 o 
  -4  -7   8       18.82       17.28     26.36 o 
  -3  -7   8       93.11       98.14     16.33 o 
  -2  -7   8       16.03       11.87     13.42 o 
  -1  -7   8       20.93        4.95     13.33 o 
   0  -7   8      126.49      142.14     16.88 o 
   1  -7   8       15.23        8.65     23.70 o 
   2  -7   8       35.50       38.67     15.41 o 
   3  -7   8       80.55       79.37     17.36 o 
  -7  -6   8       28.14       19.57     11.17 o 
  -6  -6   8       11.37       19.44     11.06 o 
  -5  -6   8       16.68       38.46     13.67 o 
  -4  -6   8      103.50      101.89     26.23 o 
  -3  -6   8        0.51        0.00     11.99 o 
  -2  -6   8       48.31       23.53     13.06 o 
  -1  -6   8      159.79      149.47     16.50 o 
   0  -6   8       76.91       66.28     14.19 o 
   1  -6   8       84.79       75.90     15.13 o 
   2  -6   8        3.40       11.07     13.52 o 
   3  -6   8      181.20      191.08     18.16 o 
   4  -6   8       17.58       26.15     15.53 o 
   5  -6   8       58.56       50.31     15.80 o 
  -8  -5   8       30.47       23.52     23.25 o 
  -7  -5   8        0.73        2.15     10.11 o 
  -6  -5   8        0.42        4.71     10.01 o 
  -5  -5   8      111.69      106.89     20.81 o 
  -4  -5   8       16.26       24.65     11.87 o 
  -3  -5   8      116.81      125.64     15.01 o 
  -2  -5   8      164.63      184.52     15.78 o 
  -1  -5   8      166.28      189.98     15.83 o 
   0  -5   8        0.85        0.00     10.98 o 
   1  -5   8        5.59        0.00     11.88 o 
   2  -5   8      286.17      330.02     23.30 o 
   3  -5   8       41.78       20.21     13.71 o 
   4  -5   8      293.94      341.24     44.42 o 
   5  -5   8       38.72       34.81     15.29 o 
   6  -5   8        3.43       12.54     14.18 o 
  -8  -4   8      118.48      122.48     24.59 o 
  -7  -4   8        2.73        0.09     19.17 o 
  -6  -4   8        1.17       10.69     12.14 o 
  -5  -4   8        3.01        0.00     11.28 o 
  -4  -4   8       79.07       82.60     12.49 o 
  -3  -4   8       12.63       19.60     14.11 o 
  -2  -4   8       35.61       57.23     12.28 o 
  -1  -4   8      285.10      282.89     16.54 o 
   0  -4   8        6.34        9.62     11.76 o 
   1  -4   8       27.15       24.10     15.98 o 
   2  -4   8      754.89      758.99     24.66 o 
   3  -4   8       21.38       33.93     13.89 o 
   4  -4   8      242.57      265.83     18.41 o 
   5  -4   8      196.27      180.23     24.05 o 
   6  -4   8        0.95        0.00     12.82 o 
   7  -4   8      215.22      249.40     27.69 o 
  -9  -3   8       24.45       40.47     23.34 o 
  -8  -3   8       59.02       37.37     21.03 o 
  -7  -3   8      123.65      138.90     24.85 o 
  -6  -3   8        0.53        1.86     17.57 o 
  -5  -3   8       88.55       79.73     16.95 o 
  -4  -3   8        1.88       10.00     10.68 o 
  -3  -3   8       51.38       51.99     11.69 o 
  -2  -3   8     1203.53     1268.93     39.98 o 
  -1  -3   8       52.34       64.00     12.15 o 
   0  -3   8      240.84      247.73     16.29 o 
   1  -3   8      179.07      180.89     15.50 o 
   2  -3   8      534.18      494.73     20.70 o 
   3  -3   8      104.24      144.11     15.20 o 
   4  -3   8      235.18      206.20     16.22 o 
   5  -3   8       86.06       93.63     13.99 o 
   6  -3   8      127.18      173.48     15.72 o 
   7  -3   8      178.58      195.79     25.92 o 
   8  -3   8       43.39       84.23     22.19 o 
  -9  -2   8       37.08       48.08     13.30 o 
  -8  -2   8       41.57       56.40     12.94 o 
  -7  -2   8        1.41        9.69     14.56 o 
  -6  -2   8      107.29      114.21     11.99 o 
  -5  -2   8      164.95      141.76     11.64 o 
  -4  -2   8      333.35      347.56     24.98 o 
  -3  -2   8        3.74        0.00     10.92 o 
  -2  -2   8      702.12      700.15     27.60 o 
  -1  -2   8       29.51       24.84     10.45 o 
   0  -2   8       33.97       44.87     10.98 o 
   1  -2   8     1523.10     1495.98     30.55 o 
   2  -2   8      491.00      478.70     19.69 o 
   3  -2   8       78.18       81.79     13.87 o 
   4  -2   8     1847.89     1738.01     34.85 o 
   5  -2   8        7.06        0.00     11.42 o 
   6  -2   8      501.64      492.09     20.94 o 
   7  -2   8       26.88       24.05     18.19 o 
   8  -2   8        8.80       33.28     19.35 o 
   9  -2   8      125.17      130.82     25.47 o 
  -9  -1   8       41.61       35.91     13.94 o 
  -8  -1   8      170.13      187.70     17.53 o 
  -7  -1   8       18.60       14.88     11.48 o 
  -6  -1   8      102.69       99.80     11.90 o 
  -5  -1   8       11.82        3.46      9.16 o 
  -4  -1   8       46.84       37.04      9.84 o 
  -3  -1   8      492.68      536.29     13.52 o 
  -2  -1   8      187.91      194.21      9.16 o 
  -1  -1   8      636.65      658.50     25.16 o 
   0  -1   8      434.64      437.81     17.28 o 
   1  -1   8      576.35      541.91     18.64 o 
   2  -1   8        9.14        6.92     10.01 o 
   3  -1   8      843.82      822.30     37.54 o 
   4  -1   8      327.63      295.45     34.17 o 
   5  -1   8        2.41        0.00     11.36 o 
   6  -1   8      169.09      179.66     14.28 o 
   7  -1   8      305.87      368.51     26.01 o 
   8  -1   8       35.51       32.40     20.15 o 
   9  -1   8      352.08      300.43     26.18 o 
  -9   0   8       17.44       13.86     13.10 o 
  -8   0   8        0.75        5.43     12.73 o 
  -7   0   8       14.21       20.67     12.13 o 
  -6   0   8       75.84       65.68     11.04 o 
  -5   0   8      406.88      426.71     17.76 o 
  -4   0   8        4.10        0.00     10.92 o 
  -3   0   8     1664.52     1671.60     48.59 o 
  -2   0   8        2.53        1.20      6.72 o 
  -1   0   8       41.63       17.49      9.88 o 
   0   0   8     1606.87     1595.10     34.04 o 
   1   0   8       27.32       22.72     12.87 o 
   2   0   8     1177.22     1159.18     31.33 o 
   3   0   8      908.70      850.04     21.14 o 
   4   0   8      176.07      156.70     14.63 o 
   5   0   8     1741.51     1675.88     25.71 o 
   6   0   8        2.52        4.53     15.18 o 
   7   0   8       74.90      116.62     20.32 o 
   8   0   8      202.17      272.21     24.32 o 
   9   0   8       46.13        7.37     17.84 o 
  10   0   8        0.07        3.82     17.75 o 
  -9   1   8       65.49       58.58     15.88 o 
  -8   1   8       55.25       52.48     14.03 o 
  -7   1   8      151.95      141.15     17.17 o 
  -6   1   8       40.86       75.85     27.20 o 
  -5   1   8      415.09      390.34     17.75 o 
  -4   1   8       26.23       22.90      9.45 o 
  -3   1   8        2.15        0.43      8.74 o 
  -2   1   8       13.34       17.72      8.61 o 
  -1   1   8      370.12      373.08     11.50 o 
   0   1   8      851.23      860.95     20.50 o 
   1   1   8       24.97       23.05      9.34 o 
   2   1   8      552.78      585.26     23.08 o 
   3   1   8     2161.43     2203.83     35.49 o 
   4   1   8       53.14       59.67      8.37 o 
   5   1   8      575.51      555.28     16.15 o 
   6   1   8      347.91      339.70     17.19 o 
   7   1   8       38.64       50.34     22.28 o 
   8   1   8      616.08      651.51     30.31 o 
   9   1   8       91.81       95.12     21.97 o 
  10   1   8        7.36        3.08     14.24 o 
  -8   2   8        4.07        0.00     12.25 o 
  -7   2   8        2.02        0.00     12.15 o 
  -6   2   8      174.73      173.54     14.33 o 
  -5   2   8      186.56      188.92     13.72 o 
  -4   2   8      543.81      504.44     18.95 o 
  -3   2   8      400.00      411.89     16.51 o 
  -2   2   8      148.39      149.44     11.38 o 
  -1   2   8      658.87      653.62     17.49 o 
   0   2   8        3.74        0.00      9.81 o 
   1   2   8       70.48       54.30      9.25 o 
   2   2   8      677.33      649.22     40.56 o 
   3   2   8       33.43       28.77      9.67 o 
   4   2   8      819.98      851.15     20.06 o 
   5   2   8      103.61      106.60     11.11 o 
   6   2   8      439.88      451.03     19.20 o 
   7   2   8       31.67       18.17     11.31 o 
   8   2   8      187.24      224.63     15.50 o 
   9   2   8       87.65      101.61     13.87 o 
  10   2   8        6.84        0.00     13.52 o 
  11   2   8      156.90      162.56     18.66 o 
  -8   3   8       36.67       37.97     14.40 o 
  -7   3   8       16.77        7.23     13.32 o 
  -6   3   8        1.13        8.29     11.22 o 
  -5   3   8       60.26       77.54     11.66 o 
  -4   3   8      121.88      138.01     13.11 o 
  -3   3   8        2.31        5.88      9.45 o 
  -2   3   8       52.20       63.42     17.48 o 
  -1   3   8      437.56      438.62     16.20 o 
   0   3   8      878.94      846.36     30.00 o 
   1   3   8      751.74      754.37     44.38 o 
   2   3   8     1558.32     1550.02     32.66 o 
   3   3   8        9.41        6.00     11.27 o 
   4   3   8      828.19      825.99     24.27 o 
   5   3   8      672.87      691.65     19.89 o 
   6   3   8       10.51        3.68      9.88 o 
   7   3   8     1667.18     1642.23     33.17 o 
   8   3   8        1.39       18.75     10.87 o 
   9   3   8      145.30      110.85     19.35 o 
  10   3   8       10.15       15.83     12.34 o 
  11   3   8       46.23        9.07     14.55 o 
  -8   4   8       53.14       61.35     20.68 o 
  -7   4   8        5.16        2.69     13.04 o 
  -6   4   8        4.12        7.45     12.56 o 
  -5   4   8      167.68      166.60     14.30 o 
  -4   4   8       46.74       84.26     11.79 o 
  -3   4   8       17.34       15.83      9.87 o 
  -2   4   8      289.41      295.89     21.88 o 
  -1   4   8      149.61      163.32     14.11 o 
   0   4   8      770.00      777.13     29.29 o 
   1   4   8      532.05      591.07     17.66 o 
   2   4   8      200.65      238.81     12.31 o 
   3   4   8       28.80       31.92      8.74 o 
   4   4   8        9.76       37.56     14.96 o 
   5   4   8      687.76      693.65     20.01 o 
   6   4   8        1.47        2.09     12.07 o 
   7   4   8      726.95      702.60     43.18 o 
   8   4   8      247.05      242.16     19.70 o 
   9   4   8        2.15        2.29     11.98 o 
  10   4   8      430.66      474.39     29.47 o 
  11   4   8       15.73       23.26     17.31 o 
  -7   5   8      235.49      207.47     19.04 o 
  -6   5   8        1.14        0.00     19.30 o 
  -5   5   8      214.53      236.51     16.19 o 
  -4   5   8       87.50      109.76     12.25 o 
  -3   5   8        0.72        0.00     10.07 o 
  -2   5   8       85.86       98.97     12.20 o 
  -1   5   8        0.96        0.00      9.00 o 
   0   5   8      377.13      393.01     23.79 o 
   1   5   8     2124.79     2149.46     50.32 o 
   2   5   8        2.03        2.81      7.20 o 
   3   5   8      487.88      495.78     20.06 o 
   4   5   8        5.66        2.09      8.16 o 
   5   5   8      298.57      269.92     21.88 o 
   6   5   8      563.48      573.57     37.23 o 
   7   5   8       54.24       74.01     11.50 o 
   8   5   8       26.21        2.08     12.43 o 
   9   5   8       64.27       64.81     14.10 o 
  10   5   8      102.88      106.78     33.55 o 
  11   5   8       20.62       36.12     15.13 o 
  -6   6   8       43.87       35.50     22.19 o 
  -5   6   8       18.90       17.81     13.58 o 
  -4   6   8       11.00        5.52     17.00 o 
  -3   6   8       28.53       45.67     11.65 o 
  -2   6   8      419.17      402.95     18.36 o 
  -1   6   8       52.08       69.90     11.56 o 
   0   6   8        0.01        0.00     14.38 o 
   1   6   8      932.90      931.75     32.93 o 
   2   6   8       88.00      122.04     15.71 o 
   3   6   8      563.82      561.54     16.22 o 
   4   6   8      751.94      814.79     19.30 o 
   5   6   8      179.61      178.22     16.24 o 
   6   6   8      416.16      415.69     17.49 o 
   7   6   8      334.60      350.12     17.39 o 
   8   6   8        7.47       15.90     11.04 o 
   9   6   8      244.67      263.44     18.13 o 
  10   6   8        3.65       34.14     13.97 o 
  11   6   8       14.17       35.15     15.05 o 
  -6   7   8       23.53       27.50     14.80 o 
  -5   7   8      103.00      116.86     16.02 o 
  -4   7   8        5.00        7.60     12.55 o 
  -3   7   8      119.28      123.79     13.35 o 
  -2   7   8       11.22        4.21     10.29 o 
  -1   7   8        5.92        7.10     14.73 o 
   0   7   8      314.44      297.42     23.70 o 
   1   7   8       30.72       35.59     15.00 o 
   2   7   8      495.28      481.49     24.32 o 
   3   7   8        2.61       15.71     13.58 o 
   4   7   8       34.57       20.24     12.16 o 
   5   7   8      203.28      156.83     15.62 o 
   6   7   8       17.51       29.79      9.78 o 
   7   7   8       72.62       54.53     18.95 o 
   8   7   8       34.08       56.47     12.22 o 
   9   7   8      171.03      157.92     15.46 o 
  10   7   8       10.51        1.61     13.23 o 
  11   7   8       85.86      108.31     16.61 o 
  -5   8   8        0.25        5.22     13.67 o 
  -4   8   8        7.43        7.44     13.05 o 
  -3   8   8       47.45       48.91     13.15 o 
  -2   8   8        3.40       10.55     10.34 o 
  -1   8   8       60.90       59.64     16.60 o 
   0   8   8      322.93      307.27     22.63 o 
   1   8   8        3.62       13.85     14.91 o 
   2   8   8       12.46        0.18     12.96 o 
   3   8   8      404.98      387.50     23.61 o 
   5   8   8     2302.14     2312.06     50.15 o 
   6   8   8      319.78      328.84     15.78 o 
   7   8   8      175.96      166.63     13.51 o 
   8   8   8      232.44      285.50     17.35 o 
   9   8   8        0.26       10.60     12.36 o 
  10   8   8        0.40       16.99     13.25 o 
  11   8   8       75.76       92.04     16.32 o 
  -4   9   8       14.31       12.12     13.31 o 
  -3   9   8        6.89       22.79     11.90 o 
  -2   9   8      104.78       89.73     20.50 o 
  -1   9   8       62.33       62.13     20.50 o 
   0   9   8        7.49       19.26     16.15 o 
   1   9   8      125.52      132.07     18.46 o 
   2   9   8       78.13      104.91     17.93 o 
   3   9   8       51.77       37.45     14.73 o 
   5   9   8       70.52       54.05     14.11 o 
   6   9   8      167.62      153.64     14.78 o 
   7   9   8      425.23      403.71     18.67 o 
   8   9   8        8.30       12.16     12.19 o 
   9   9   8        3.45       27.11     12.36 o 
  10   9   8        3.36        7.92     26.49 o 
  -2  10   8       24.96       47.66     21.39 o 
  -1  10   8       13.82       25.38     18.99 o 
   0  10   8       16.86       16.60     18.02 o 
   1  10   8        2.45       16.42     16.15 o 
   2  10   8        3.98        1.60     14.47 o 
   3  10   8       64.26       42.78     15.18 o 
   6  10   8       13.08        8.06     11.50 o 
   7  10   8       42.98       42.76     11.98 o 
   8  10   8       57.47       54.77     34.75 o 
   9  10   8        0.26       14.72     14.03 o 
  -1  11   8       24.29       20.32     21.83 o 
   0  11   8        7.20       12.51     19.35 o 
   1  11   8        2.05       20.24     19.44 o 
   2  11   8        5.44        6.12     17.84 o 
   6  11   8        1.04        0.00     18.19 o 
   7  11   8       43.37       52.28     28.05 o 
   8  11   8       12.79       10.47     13.13 o 
   2  12   8        2.76        0.89     18.28 o 
   6  12   8       57.36       34.97     20.95 o 
  -4  -7   9        0.03        0.00     20.41 o 
  -3  -7   9       44.61       58.92     17.84 o 
  -2  -7   9       35.37       33.32     15.38 o 
  -1  -7   9        5.42        0.00     18.68 o 
   0  -7   9       64.19       75.78     16.75 o 
   1  -7   9        0.05        9.54     15.31 o 
  -6  -6   9        9.85        0.00     14.52 o 
  -5  -6   9       34.91       29.10     14.03 o 
  -4  -6   9        4.52       13.84     14.30 o 
  -3  -6   9       26.99       17.53     13.52 o 
  -2  -6   9       41.45       61.81     14.68 o 
  -1  -6   9       47.29       65.12     16.77 o 
   0  -6   9      108.40      116.62     15.97 o 
   1  -6   9       37.66       27.58     23.16 o 
   2  -6   9        0.10        0.00     14.34 o 
   3  -6   9      183.25      209.14     19.97 o 
  -7  -5   9        0.24        0.00     19.26 o 
  -6  -5   9       89.39       90.93     15.69 o 
  -5  -5   9        0.36        0.00     12.56 o 
  -4  -5   9       65.48       46.67     13.90 o 
  -3  -5   9       47.75       66.48     14.53 o 
  -2  -5   9        2.67        0.00     23.34 o 
  -1  -5   9      141.61      159.64     16.72 o 
   0  -5   9       10.11        0.00     19.75 o 
   1  -5   9       47.09       30.83     19.66 o 
   2  -5   9      104.88       83.29     15.96 o 
   3  -5   9       78.41       81.76     16.86 o 
   4  -5   9        2.85        8.03     16.33 o 
   5  -5   9       16.72        3.97     14.53 o 
  -7  -4   9       15.29        0.00     20.24 o 
  -6  -4   9        8.20        0.00     21.48 o 
  -5  -4   9       33.64        3.31     30.31 o 
  -4  -4   9      139.40      105.35     14.01 o 
  -3  -4   9      422.50      461.80     20.19 o 
  -2  -4   9       57.36       31.71     12.96 o 
  -1  -4   9      355.64      373.87     34.04 o 
   0  -4   9       69.21       91.35     14.14 o 
   1  -4   9       54.70       60.20     13.47 o 
   2  -4   9      475.60      517.32     22.81 o 
   3  -4   9       14.53       14.74     17.71 o 
   4  -4   9       54.04       52.46     14.97 o 
   5  -4   9      227.28      239.81     18.26 o 
   6  -4   9       16.01        0.89     14.06 o 
  -8  -3   9        3.28       13.05     22.72 o 
  -7  -3   9      144.89      176.36     27.43 o 
  -6  -3   9       11.40       28.40     22.72 o 
  -5  -3   9      175.59      145.02     24.41 o 
  -4  -3   9      367.10      434.57     19.97 o 
  -3  -3   9        8.70        0.00     10.59 o 
  -2  -3   9      232.34      256.64     33.02 o 
  -1  -3   9        0.01        3.07     14.02 o 
   0  -3   9      114.45      144.72     15.53 o 
   1  -3   9        9.50        3.89     11.52 o 
   2  -3   9      195.12      196.56     15.66 o 
   3  -3   9        0.98        0.00     13.05 o 
   4  -3   9       62.38       90.67     19.93 o 
   5  -3   9      385.58      396.58     31.24 o 
   6  -3   9       10.73       15.80     23.92 o 
   7  -3   9       89.83       54.05     20.77 o 
  -8  -2   9        0.57        2.75     19.61 o 
  -7  -2   9        0.63        0.00     16.60 o 
  -6  -2   9        0.32        4.17     17.75 o 
  -5  -2   9       62.21       48.19     18.90 o 
  -4  -2   9      350.44      414.66     30.27 o 
  -3  -2   9      110.57       94.74     13.11 o 
  -2  -2   9      176.24      182.82     14.60 o 
  -1  -2   9      225.73      263.32     16.76 o 
   0  -2   9       31.44       35.22     12.11 o 
   1  -2   9     1332.22     1355.02     30.55 o 
   2  -2   9       73.29       70.83     13.02 o 
   3  -2   9       47.98       69.07     13.25 o 
   4  -2   9      294.68      281.63     29.69 o 
   5  -2   9       46.59       74.82     14.35 o 
   6  -2   9       83.89       94.08     13.99 o 
   7  -2   9       21.65       50.32     19.35 o 
   8  -2   9       83.05       74.29     22.10 o 
  -8  -1   9       39.46       53.47     13.47 o 
  -7  -1   9        0.36        0.00     11.19 o 
  -6  -1   9        3.14       26.25     10.93 o 
  -5  -1   9        0.37        0.00      9.16 o 
  -4  -1   9        1.60        0.00      8.43 o 
  -3  -1   9      129.16      159.40     22.19 o 
  -2  -1   9        0.61        2.45     15.35 o 
  -1  -1   9      265.95      297.37     16.45 o 
   0  -1   9        7.43        7.69     20.77 o 
   1  -1   9     2590.35     2688.05     43.89 o 
   2  -1   9       26.44       14.36     12.20 o 
   3  -1   9        4.07        3.91     11.15 o 
   4  -1   9      263.44      248.50     38.87 o 
   5  -1   9       23.01       31.96     11.64 o 
   6  -1   9       88.41       89.73     19.44 o 
   7  -1   9      527.95      589.86     32.75 o 
   8  -1   9       19.71        0.00     19.97 o 
   9  -1   9       48.99       61.42     22.19 o 
  -8   0   9        5.09        0.61     12.88 o 
  -7   0   9        3.55        0.00     11.74 o 
  -6   0   9       20.07        8.47     11.08 o 
  -5   0   9      487.87      491.19     19.38 o 
  -4   0   9       10.14        7.78      9.09 o 
  -3   0   9      954.86      889.41     22.53 o 
  -2   0   9       25.25       29.54      9.27 o 
  -1   0   9      122.55      145.83     17.88 o 
   0   0   9      789.51      779.00     22.21 o 
   1   0   9        5.22        0.00     14.20 o 
   2   0   9       92.60       77.96     12.37 o 
   3   0   9      976.40      931.63     24.32 o 
   4   0   9     1860.22     1712.14     33.57 o 
   5   0   9        1.21        0.00     10.39 o 
   6   0   9      119.29       81.57     18.46 o 
   7   0   9      204.53      213.01     23.16 o 
   8   0   9        3.99        0.00     16.33 o 
   9   0   9      174.33      169.88     22.37 o 
  -8   1   9       30.78       30.30     13.09 o 
  -7   1   9        0.62        7.05     11.61 o 
  -6   1   9       52.08       30.17     11.81 o 
  -5   1   9       32.03       34.00     11.13 o 
  -4   1   9       23.48       29.30     15.89 o 
  -3   1   9        6.79        5.68      9.36 o 
  -2   1   9      568.89      630.60     24.05 o 
  -1   1   9       23.47       17.66     16.06 o 
   0   1   9     1798.08     1809.48     32.36 o 
   1   1   9     1848.32     1814.09     32.79 o 
   2   1   9       17.98       13.54     10.39 o 
   3   1   9     1230.99     1201.39     27.07 o 
   4   1   9        0.87        0.00      7.91 o 
   5   1   9      214.16      211.40     11.40 o 
   6   1   9      391.39      416.13     18.89 o 
   7   1   9       25.20        7.54     11.05 o 
   8   1   9      276.88      266.97     23.96 o 
   9   1   9       13.73       15.09     17.84 o 
  10   1   9       67.07       75.26     21.30 o 
  -8   2   9        8.67        0.00     13.48 o 
  -7   2   9       29.11       25.94     12.83 o 
  -6   2   9       18.69       25.96     11.82 o 
  -5   2   9       27.49       54.18     19.79 o 
  -4   2   9      436.94      397.10     18.08 o 
  -3   2   9      172.13      194.09     20.95 o 
  -2   2   9       28.46       31.95     10.36 o 
  -1   2   9       33.74       33.55     17.22 o 
   0   2   9      345.48      327.93     26.05 o 
   1   2   9      133.73      103.88     32.97 o 
   2   2   9      328.70      299.74     15.03 o 
   3   2   9      679.10      680.94     19.99 o 
   4   2   9      165.83      160.20     10.20 o 
   5   2   9      297.05      278.66     15.01 o 
   6   2   9     1909.11     1866.55     38.12 o 
   7   2   9       37.37       31.92     12.08 o 
   8   2   9      269.88      240.22     15.71 o 
   9   2   9      309.24      330.38     19.39 o 
  10   2   9       11.44        0.00     13.75 o 
  -7   3   9       26.80       20.24     14.21 o 
  -6   3   9      219.26      249.89     20.06 o 
  -5   3   9       18.70       20.79     11.23 o 
  -4   3   9       61.66       53.12     11.73 o 
  -3   3   9      183.88      222.62     13.75 o 
  -2   3   9        5.74        0.00     10.65 o 
  -1   3   9      885.80      924.11     22.55 o 
   0   3   9      802.08      797.10     31.86 o 
   1   3   9      195.64      162.82     11.52 o 
   2   3   9     1547.78     1504.98     28.36 o 
   3   3   9       10.55       20.10     17.44 o 
   4   3   9       19.84       21.67     10.23 o 
   5   3   9      345.94      303.64     16.24 o 
   6   3   9      292.29      297.17     30.09 o 
   7   3   9      328.51      303.86     31.11 o 
   8   3   9       25.83       19.15     12.21 o 
   9   3   9       17.50       13.96     12.84 o 
  10   3   9       14.99        0.00     15.44 o 
  -7   4   9       20.24        5.57     13.77 o 
  -6   4   9        0.19        0.00     12.32 o 
  -5   4   9        6.87        6.17     14.47 o 
  -4   4   9      104.33      104.16     13.17 o 
  -3   4   9       10.42       18.74     10.18 o 
  -2   4   9        0.96        0.00     13.36 o 
  -1   4   9     1106.58     1098.84     25.47 o 
   0   4   9      852.32      854.97     32.57 o 
   1   4   9        0.41       20.77     15.09 o 
   2   4   9      389.97      381.25     15.23 o 
   3   4   9      193.77      210.10     15.71 o 
   4   4   9      253.72      261.56     14.14 o 
   5   4   9     1962.98     1991.90     34.51 o 
   6   4   9       85.20       92.74     12.45 o 
   7   4   9      199.33      205.28     18.02 o 
   8   4   9      248.70      258.45     18.37 o 
   9   4   9       82.85       98.82     14.86 o 
  10   4   9      258.79      216.13     17.62 o 
  11   4   9       27.88       31.81     23.43 o 
  -6   5   9       22.07       28.68     46.20 o 
  -5   5   9      332.76      299.29     18.30 o 
  -4   5   9       70.84       85.15     16.86 o 
  -3   5   9       19.90       19.35     10.34 o 
  -2   5   9      286.54      290.26     16.18 o 
  -1   5   9      487.57      479.81     28.31 o 
   0   5   9       68.19       53.43     16.77 o 
   1   5   9     1316.14     1359.81     40.29 o 
   2   5   9      104.32       89.11     17.13 o 
   3   5   9        3.15       16.75      8.87 o 
   4   5   9       12.79       15.96     10.30 o 
   5   5   9      633.17      656.25     27.34 o 
   6   5   9       10.72        1.83      9.98 o 
   7   5   9        3.85        7.86     23.87 o 
   8   5   9      264.82      281.48     16.78 o 
   9   5   9        0.03        0.00     12.49 o 
  10   5   9      136.44      116.85     16.54 o 
  11   5   9       98.99      123.97     25.74 o 
  -6   6   9       89.06       99.04     15.79 o 
  -5   6   9       59.23       45.04     13.73 o 
  -4   6   9       15.54       28.09     13.19 o 
  -3   6   9       25.44        9.91     10.92 o 
  -2   6   9       53.93       51.34     22.72 o 
  -1   6   9     1008.49     1016.24     37.72 o 
   0   6   9      367.56      314.19     23.61 o 
   1   6   9      429.60      357.24     24.14 o 
   2   6   9      108.38      131.62     17.48 o 
   3   6   9       39.45       46.33     15.89 o 
   4   6   9      696.66      690.16     27.07 o 
   5   6   9        0.04       20.32     13.76 o 
   6   6   9      300.77      336.18     23.30 o 
   7   6   9      410.30      443.00     19.10 o 
   8   6   9       18.50       19.12     11.24 o 
   9   6   9       30.41       21.03     20.24 o 
  10   6   9        2.41       10.87     14.51 o 
  11   6   9        2.37        9.99     15.02 o 
  -5   7   9       18.50       15.24     13.19 o 
  -4   7   9        2.72        0.00     11.51 o 
  -3   7   9       23.18       26.90     12.04 o 
  -2   7   9        9.28        8.03     19.57 o 
  -1   7   9       47.24       30.27     18.02 o 
   0   7   9      131.02      124.26     18.19 o 
   1   7   9        3.04        0.00     15.18 o 
   2   7   9       21.71       11.89     14.11 o 
   3   7   9       42.12       64.79     15.62 o 
   5   7   9        2.72       13.49     11.45 o 
   6   7   9        3.14       16.74     10.78 o 
   7   7   9       64.71       67.56     12.14 o 
   8   7   9       61.17       66.47     12.99 o 
   9   7   9      123.05      139.27     22.59 o 
  10   7   9      144.44      150.15     17.21 o 
  -4   8   9        2.07        0.92     20.41 o 
  -3   8   9       31.63       19.75     18.42 o 
  -2   8   9        9.96       26.78     11.73 o 
  -1   8   9       39.22       49.70     18.11 o 
   0   8   9      264.23      256.94     24.32 o 
   1   8   9       34.00       19.88     16.51 o 
   2   8   9        3.19        0.00     13.05 o 
   3   8   9      586.74      557.91     26.89 o 
   5   8   9        7.71       34.88     12.78 o 
   6   8   9       19.82       50.86     11.56 o 
   7   8   9       89.19      105.66     13.35 o 
   8   8   9       20.48        4.30     12.04 o 
   9   8   9       14.21        0.00     12.13 o 
  10   8   9        8.45        9.28     20.10 o 
  -3   9   9        5.43        4.94     13.61 o 
  -2   9   9       90.52      111.39     21.92 o 
  -1   9   9       55.20       59.64     19.53 o 
   0   9   9       34.68       35.06     19.35 o 
   1   9   9       60.54       24.23     18.37 o 
   2   9   9       16.52        1.33     14.82 o 
   3   9   9      100.31       82.99     17.40 o 
   6   9   9      509.45      527.26     20.76 o 
   7   9   9      127.68      150.72     17.84 o 
   8   9   9        1.11        5.97     17.48 o 
   9   9   9       10.92       17.29     14.30 o 
  10   9   9        6.49        2.73     14.23 o 
  -2  10   9       20.07       29.73     21.21 o 
  -1  10   9       11.23       12.25     19.08 o 
   0  10   9       12.23        0.00     18.28 o 
   1  10   9        3.24       25.65     16.60 o 
   2  10   9        1.13        0.53     15.09 o 
   7  10   9        0.57       16.36     12.25 o 
   8  10   9      105.81      125.14     15.61 o 
   9  10   9       41.26       64.18     15.34 o 
   0  11   9        3.37        0.00     18.64 o 
   1  11   9        0.01       15.53     17.84 o 
   2  11   9      102.24       58.93     19.88 o 
   6  11   9       12.61        8.96     20.32 o 
   7  11   9        0.27       28.31     21.66 o 
  -3  -6  10        1.42        0.00     13.79 o 
  -2  -6  10       52.19       33.00     16.05 o 
  -1  -6  10        0.94        0.00     14.27 o 
   0  -6  10       23.37       13.08     21.17 o 
   1  -6  10      170.77      167.06     38.79 o 
  -5  -5  10       52.29       66.17     15.05 o 
  -4  -5  10        1.45        5.97     15.67 o 
  -3  -5  10       69.46       47.80     15.39 o 
  -2  -5  10       13.52        0.00     13.78 o 
  -1  -5  10        7.47        0.00     13.15 o 
   0  -5  10       20.82       11.88     19.17 o 
   1  -5  10      121.27      102.66     17.20 o 
   2  -5  10        0.92        0.00     22.50 o 
   3  -5  10       22.99        2.84     15.34 o 
  -6  -4  10        2.97        0.00     22.01 o 
  -5  -4  10       33.91       55.38     24.14 o 
  -4  -4  10       86.70       73.64     14.21 o 
  -3  -4  10       87.37      109.97     21.35 o 
  -2  -4  10       55.92       45.45     15.93 o 
  -1  -4  10        4.58        0.00     12.43 o 
   0  -4  10      228.48      218.68     18.57 o 
   1  -4  10        0.91        3.65     13.21 o 
   2  -4  10      207.43      230.60     18.92 o 
   3  -4  10       39.64       37.92     15.13 o 
   4  -4  10       39.48       18.39     14.61 o 
   5  -4  10       75.28      106.46     17.11 o 
  -6  -3  10       12.34        0.00     20.86 o 
  -5  -3  10        0.80        0.00     20.59 o 
  -4  -3  10       50.24       75.00     22.63 o 
  -3  -3  10        1.21        0.00     11.97 o 
  -2  -3  10        6.82        0.00     12.31 o 
  -1  -3  10       14.67       17.13     12.19 o 
   0  -3  10      356.69      378.87     20.46 o 
   1  -3  10        0.03        0.00     11.36 o 
   2  -3  10       67.49       75.70     14.86 o 
   3  -3  10      330.34      309.17     20.17 o 
   4  -3  10        3.99        0.00     13.27 o 
   5  -3  10      183.33      219.81     20.24 o 
   6  -3  10       52.35       39.94     19.88 o 
  -7  -2  10        1.95       10.56     22.01 o 
  -6  -2  10        7.03        0.00     20.59 o 
  -5  -2  10       39.90       48.28     20.68 o 
  -4  -2  10      145.41      150.17     25.47 o 
  -3  -2  10       20.33       25.03     20.50 o 
  -2  -2  10       61.31       56.79     13.19 o 
  -1  -2  10       66.11       76.08     13.05 o 
   0  -2  10      191.39      178.03     15.20 o 
   1  -2  10        1.89        0.00     20.64 o 
   2  -2  10      231.94      223.28     17.32 o 
   3  -2  10       75.08       67.09     14.06 o 
   4  -2  10       16.84       21.62     13.62 o 
   5  -2  10      407.06      373.55     36.08 o 
   6  -2  10      171.94      123.81     21.66 o 
   7  -2  10        0.53        0.00     18.55 o 
  -7  -1  10       13.51       14.82     21.03 o 
  -6  -1  10       25.90       23.61     22.19 o 
  -5  -1  10        0.85        4.44     18.99 o 
  -4  -1  10      117.22       86.80     21.39 o 
  -3  -1  10        5.06        6.12     16.51 o 
  -2  -1  10       11.55        0.00     15.89 o 
  -1  -1  10      887.06      920.97     25.42 o 
   0  -1  10      543.81      517.24     20.26 o 
   1  -1  10       13.78       23.69     12.07 o 
   2  -1  10      706.55      686.80     23.86 o 
   3  -1  10        1.68        0.00     22.01 o 
   4  -1  10      629.90      601.87     21.89 o 
   5  -1  10      190.50      190.13     15.56 o 
   6  -1  10       16.54        0.00     16.42 o 
   7  -1  10      119.18       92.93     22.90 o 
   8  -1  10        0.22       31.42     20.15 o 
  -7   0  10        2.53        5.60     12.10 o 
  -6   0  10        2.71        0.00     11.10 o 
  -5   0  10      133.26      143.59     13.21 o 
  -4   0  10       83.52       87.73     11.92 o 
  -3   0  10       51.31       40.10     10.13 o 
  -2   0  10       62.06       72.07     19.53 o 
  -1   0  10       53.82       53.57     12.04 o 
   0   0  10       67.80       62.51     12.63 o 
   1   0  10      873.40      847.02     24.52 o 
   2   0  10       17.44       23.61     11.80 o 
   3   0  10       46.91       48.14     12.11 o 
   4   0  10      107.41      126.53     13.94 o 
   5   0  10      802.72      773.32     24.29 o 
   6   0  10      195.25      164.82     22.01 o 
   7   0  10      700.68      694.68     35.59 o 
   8   0  10       12.66        0.00     17.84 o 
  -7   1  10      112.40       95.30     15.56 o 
  -6   1  10        0.61        0.00     10.66 o 
  -5   1  10      129.15      128.20     18.99 o 
  -4   1  10        1.28       12.95     10.04 o 
  -3   1  10       16.44        5.27     10.47 o 
  -2   1  10      467.24      481.19     31.51 o 
  -1   1  10      191.83      199.61     22.37 o 
   0   1  10     1090.15     1044.39     25.70 o 
   1   1  10      694.48      673.08     26.89 o 
   2   1  10      114.66      123.59     13.62 o 
   3   1  10      854.09      841.25     23.75 o 
   4   1  10        1.89        9.03     10.65 o 
   5   1  10        4.28        5.24     16.15 o 
   6   1  10      375.89      363.27     28.22 o 
   7   1  10       66.06       59.73     19.53 o 
   8   1  10       35.60       22.72     18.82 o 
   9   1  10        2.96        0.00     17.66 o 
  -7   2  10       50.29       29.15     14.59 o 
  -6   2  10        0.30        0.00     12.11 o 
  -5   2  10       15.85       14.04     12.14 o 
  -4   2  10        0.89        0.00     23.96 o 
  -3   2  10       41.94       53.19     11.11 o 
  -2   2  10      353.68      317.95     15.44 o 
  -1   2  10       36.22       41.80     17.40 o 
   0   2  10      165.93      192.69     20.95 o 
   1   2  10      965.04      892.23     27.65 o 
   2   2  10        6.09        0.00     12.47 o 
   3   2  10      753.77      732.12     37.81 o 
   4   2  10      822.28      830.95     18.76 o 
   5   2  10       24.92       39.23     10.82 o 
   6   2  10      738.25      800.59     23.62 o 
   7   2  10      212.31      224.27     21.52 o 
   8   2  10        2.42        0.00     17.31 o 
   9   2  10      122.24      109.17     22.37 o 
  -7   3  10       74.60       89.48     16.92 o 
  -6   3  10       44.95       47.26     13.31 o 
  -5   3  10       83.89      112.51     14.62 o 
  -4   3  10        1.46        0.00     10.94 o 
  -3   3  10      151.05      163.59     14.33 o 
  -2   3  10      104.49      118.66     29.29 o 
  -1   3  10       89.45      104.55     19.44 o 
   0   3  10      375.83      368.78     26.63 o 
   1   3  10       12.92       25.38     16.06 o 
   2   3  10      212.19      199.20     31.46 o 
   3   3  10        0.25        0.00     11.80 o 
   4   3  10      432.95      420.16     18.43 o 
   5   3  10       11.35        1.42      9.76 o 
   6   3  10       59.71       80.77     12.80 o 
   7   3  10      102.33      116.78     15.00 o 
   8   3  10       17.33        4.85     22.99 o 
   9   3  10      303.25      306.30     19.14 o 
  10   3  10       21.74        9.75     14.98 o 
  -6   4  10        1.44        0.00     13.05 o 
  -5   4  10        0.78        0.00     11.72 o 
  -4   4  10        0.09        2.12     10.78 o 
  -3   4  10       38.92       44.31     11.34 o 
  -2   4  10      322.18      324.58     19.97 o 
  -1   4  10      472.47      429.22     27.87 o 
   0   4  10      688.09      743.32     33.28 o 
   1   4  10       13.49       14.64     15.18 o 
   2   4  10      277.37      302.12     22.72 o 
   3   4  10      571.70      530.16     18.44 o 
   4   4  10      131.54      122.79     12.20 o 
   5   4  10     1252.43     1215.15     38.30 o 
   6   4  10        0.81        0.38     10.40 o 
   7   4  10       75.62       76.66     13.49 o 
   8   4  10       45.16       42.72     12.25 o 
   9   4  10      101.48      109.51     15.34 o 
  10   4  10        5.24        0.00     14.30 o 
  -6   5  10       13.72        0.00     14.80 o 
  -5   5  10       35.89       17.50     13.45 o 
  -4   5  10       14.02       25.81     13.13 o 
  -3   5  10       15.77       18.25     12.43 o 
  -2   5  10      340.27      320.15     23.83 o 
  -1   5  10        5.27        0.00     16.42 o 
   0   5  10        5.97       29.29     16.69 o 
   1   5  10        6.88       23.52     17.22 o 
   2   5  10       21.37       16.69     15.27 o 
   3   5  10      434.93      431.35     25.47 o 
   4   5  10        0.07        1.24     12.34 o 
   5   5  10      413.99      340.37     22.28 o 
   6   5  10      226.58      207.54     20.10 o 
   7   5  10       33.53       37.11     11.51 o 
   8   5  10      508.53      498.48     38.65 o 
   9   5  10       41.83       70.89     14.72 o 
  10   5  10       69.86       62.60     18.46 o 
  -5   6  10       14.74        0.88     14.02 o 
  -4   6  10       18.06       18.05     22.41 o 
  -3   6  10       15.30       21.75     11.88 o 
  -2   6  10       41.87       36.69     12.84 o 
  -1   6  10      496.08      477.94     31.24 o 
   0   6  10        1.39       17.66     17.48 o 
   1   6  10      208.45      222.95     21.48 o 
   2   6  10       17.53       11.89     14.64 o 
   3   6  10       65.76       56.00     16.51 o 
   5   6  10      110.97      151.59     18.19 o 
   6   6  10        1.05        9.87     10.66 o 
   7   6  10        1.50       15.56     11.68 o 
   8   6  10      159.05      184.37     44.07 o 
   9   6  10       24.03       58.19     14.63 o 
  10   6  10        1.47        0.00     13.92 o 
  -4   7  10       10.79        8.12     12.81 o 
  -3   7  10        1.15       10.56     12.07 o 
  -2   7  10        0.03       23.44     11.98 o 
  -1   7  10       76.95       74.11     19.97 o 
   0   7  10      112.13       95.41     18.90 o 
   1   7  10       55.55       51.03     16.77 o 
   2   7  10      291.98      351.47     25.30 o 
   3   7  10      111.07       92.04     17.75 o 
   5   7  10       73.96       79.44     14.91 o 
   6   7  10        3.57        2.07     15.98 o 
   7   7  10      313.32      350.65     50.37 o 
   8   7  10        0.61        6.86     14.69 o 
   9   7  10        4.30        3.98     12.75 o 
  10   7  10      106.44      164.89     18.51 o 
  -3   8  10        0.79        0.00     14.51 o 
  -2   8  10      127.41      109.08     23.79 o 
  -1   8  10       12.30       23.61     18.55 o 
   0   8  10       20.17       29.56     18.90 o 
   1   8  10        7.95       20.68     16.24 o 
   2   8  10       50.91       28.40     16.15 o 
   3   8  10      122.86       90.88     18.28 o 
   6   8  10       42.50       65.33     12.76 o 
   7   8  10      204.76      211.57     28.31 o 
   8   8  10      190.23      182.38     21.61 o 
   9   8  10      159.76      141.72     15.96 o 
  -2   9  10       16.79       26.36     20.06 o 
  -1   9  10        0.07        0.00     17.66 o 
   0   9  10        0.29        0.00     17.13 o 
   1   9  10       95.04       93.99     19.97 o 
   2   9  10        0.52       18.46     16.15 o 
   7   9  10        5.22       23.94     12.24 o 
   8   9  10       16.87       20.93     16.42 o 
   9   9  10       75.30       99.99     16.28 o 
   0  10  10       13.94        8.25     18.99 o 
   1  10  10        9.62       28.85     18.28 o 
   2  10  10        4.72        9.32     18.64 o 
   7  10  10        1.03       18.37     20.59 o 
   8  10  10        5.37        0.00     18.73 o 
   2  11  10       36.77       39.85     21.03 o 
  -2  -5  11       10.21        6.62     14.98 o 
  -1  -5  11       37.97       57.66     15.52 o 
   0  -5  11        0.27        5.13     16.03 o 
  -4  -4  11       40.17       27.87     24.85 o 
  -3  -4  11        1.26        0.00     14.38 o 
  -2  -4  11       22.83       25.97     15.18 o 
  -1  -4  11       14.95        0.00     14.41 o 
   0  -4  11       94.22      113.52     44.55 o 
   1  -4  11       68.54       73.82     15.55 o 
   2  -4  11        2.81        0.00     13.93 o 
   3  -4  11       58.75       50.00     16.82 o 
  -5  -3  11      123.61      106.86     26.09 o 
  -4  -3  11        9.98       15.62     22.01 o 
  -3  -3  11       37.24       36.21     22.37 o 
  -2  -3  11        2.80       17.73     22.90 o 
  -1  -3  11       29.96       20.20     14.05 o 
   0  -3  11      258.76      307.85     24.14 o 
   1  -3  11       58.53       71.45     15.14 o 
   2  -3  11        0.42        0.00     13.41 o 
   3  -3  11      198.22      218.95     28.67 o 
   4  -3  11        0.31       12.74     19.66 o 
   5  -3  11       73.74       72.15     40.74 o 
  -5  -2  11        1.33        0.00     20.06 o 
  -4  -2  11       11.44        0.00     20.24 o 
  -3  -2  11        9.60       18.99     20.68 o 
  -2  -2  11      174.14      179.91     26.01 o 
  -1  -2  11       13.02        7.20     17.48 o 
   0  -2  11       59.71       58.49     19.97 o 
   1  -2  11       21.45       30.98     13.96 o 
   2  -2  11       10.85        0.00     13.27 o 
   3  -2  11      434.16      482.90     23.71 o 
   4  -2  11       21.09       38.98     14.34 o 
   5  -2  11      132.09      116.99     21.57 o 
  -6  -1  11       68.05       69.94     22.81 o 
  -5  -1  11       22.19       22.81     22.72 o 
  -4  -1  11        2.63        0.00     18.73 o 
  -3  -1  11      120.11      152.84     24.23 o 
  -2  -1  11       10.96       20.77     19.26 o 
  -1  -1  11      547.79      574.71     27.20 o 
   0  -1  11       12.09       22.85     13.60 o 
   1  -1  11       80.02       86.22     18.15 o 
   2  -1  11      314.73      318.70     18.55 o 
   3  -1  11       26.02       20.44     12.74 o 
   4  -1  11       19.28        7.74     12.97 o 
   5  -1  11      177.34      151.22     16.35 o 
   6  -1  11       28.99       34.17     19.44 o 
   7  -1  11        0.76       25.03     20.95 o 
  -6   0  11        4.03       18.73     21.57 o 
  -5   0  11        3.04        0.00     18.99 o 
  -4   0  11        3.61        0.00     18.90 o 
  -3   0  11       88.74      122.04     21.92 o 
  -2   0  11       19.47        9.76     18.11 o 
  -1   0  11      756.70      781.93     37.10 o 
   0   0  11        7.89       15.94     12.64 o 
   1   0  11       30.02       15.16     11.66 o 
   2   0  11      234.60      211.18     16.21 o 
   3   0  11      332.02      338.11     18.56 o 
   4   0  11      129.93      133.88     15.69 o 
   5   0  11      616.03      657.76     33.46 o 
   6   0  11       24.42       35.06     20.32 o 
   7   0  11      176.81      165.62     24.76 o 
  -6   1  11        9.53       23.65     18.15 o 
  -5   1  11      162.78      142.11     14.61 o 
  -4   1  11        4.14        0.00     11.02 o 
  -3   1  11       10.03        3.63     10.98 o 
  -2   1  11      280.48      271.06     25.12 o 
  -1   1  11       93.23      109.70     20.86 o 
   0   1  11      152.12      135.53     21.83 o 
   1   1  11      934.96      982.83     43.00 o 
   2   1  11      536.39      552.86     21.54 o 
   3   1  11       65.14       54.88     12.67 o 
   4   1  11       68.27       69.65     13.65 o 
   5   1  11      189.73      216.74     25.47 o 
   6   1  11       21.25        0.00     19.44 o 
   7   1  11       72.94       36.74     21.48 o 
   8   1  11      204.92      248.07     28.40 o 
  -6   2  11        2.38        5.57     13.13 o 
  -5   2  11       27.18       35.05     15.40 o 
  -4   2  11      189.00      194.22     15.29 o 
  -3   2  11        4.73        4.98     10.60 o 
  -2   2  11      313.50      260.85     25.30 o 
  -1   2  11     1096.37     1134.73     41.18 o 
   0   2  11        0.74        8.70     16.15 o 
   1   2  11      136.18      165.62     21.57 o 
   2   2  11       23.45        0.00     22.50 o 
   3   2  11       26.38       43.06     15.04 o 
   4   2  11      918.90      907.78     25.80 o 
   5   2  11       41.43       37.90     18.64 o 
   6   2  11      132.92      115.74     21.21 o 
   7   2  11       40.33       26.89     18.19 o 
   8   2  11      111.20      119.02     23.96 o 
   9   2  11        6.90        0.00     19.61 o 
  -6   3  11       63.61       80.38     15.86 o 
  -5   3  11       22.24       31.41     13.41 o 
  -4   3  11        0.15        5.58     12.13 o 
  -3   3  11       12.27        6.80     11.94 o 
  -2   3  11        1.68        9.47     12.87 o 
  -1   3  11        5.27       12.07     16.77 o 
   0   3  11       95.35       82.81     18.99 o 
   1   3  11      107.06      112.36     18.73 o 
   2   3  11      215.74      267.86     23.16 o 
   3   3  11       48.76       37.47     33.50 o 
   4   3  11      830.79      828.02     57.47 o 
   5   3  11       45.75       34.98     10.89 o 
   6   3  11      215.18      179.22     15.54 o 
   7   3  11      364.69      365.94     18.92 o 
   8   3  11       13.79       13.67     14.56 o 
   9   3  11      298.06      319.25     28.31 o 
  -5   4  11        2.51        0.00     13.49 o 
  -4   4  11        1.54        0.00     11.51 o 
  -3   4  11      160.05      159.97     15.17 o 
  -2   4  11      135.32      174.84     22.77 o 
  -1   4  11        8.86        0.00     18.64 o 
   0   4  11      283.90      353.42     27.07 o 
   1   4  11       24.97       23.52     17.57 o 
   2   4  11        5.00        1.69     15.62 o 
   3   4  11      254.47      255.88     21.92 o 
   4   4  11      162.99      117.51     17.66 o 
   5   4  11      178.18      190.93     33.64 o 
   6   4  11       63.69       56.59     12.27 o 
   7   4  11      133.51      150.97     15.72 o 
   8   4  11       35.29        5.05     15.93 o 
   9   4  11       61.66       76.24     15.16 o 
  -5   5  11        0.08        0.00     14.51 o 
  -4   5  11        1.54       17.97     12.82 o 
  -3   5  11      124.20      111.74     14.54 o 
  -2   5  11      168.10      232.98     24.94 o 
  -1   5  11        1.43        5.41     17.31 o 
   0   5  11       27.12       32.22     17.31 o 
   1   5  11       35.03       29.91     16.95 o 
   2   5  11       46.07       26.80     15.98 o 
   3   5  11     1010.12      997.42     34.61 o 
   5   5  11        3.32       16.15     14.47 o 
   6   5  11      335.44      355.53     25.78 o 
   7   5  11       35.89       25.23     12.42 o 
   8   5  11      295.35      289.91     20.28 o 
   9   5  11       24.98       16.01     13.85 o 
  -4   6  11        2.28        3.05     12.96 o 
  -3   6  11      167.90      146.66     15.60 o 
  -2   6  11       15.05        0.00     18.82 o 
  -1   6  11       63.89       63.73     20.77 o 
   0   6  11      186.68      147.69     23.16 o 
   1   6  11        4.34       21.66     16.86 o 
   2   6  11       15.95       32.93     17.93 o 
   3   6  11       87.83       86.54     19.08 o 
   6   6  11      188.01      228.99     16.07 o 
   7   6  11       21.32       13.33     12.13 o 
   8   6  11      246.27      226.86     17.98 o 
   9   6  11      289.22      346.89     50.46 o 
  -3   7  11       76.98      101.90     15.88 o 
  -2   7  11       85.48       93.46     23.87 o 
  -1   7  11       31.80       41.54     20.06 o 
   0   7  11       65.93       64.61     21.12 o 
   1   7  11        3.76       26.89     17.13 o 
   2   7  11      201.80      210.17     23.96 o 
   3   7  11       33.42       35.06     17.84 o 
   6   7  11       52.89       59.23     11.73 o 
   7   7  11       47.95       72.77     14.34 o 
   8   7  11       53.67       92.13     15.33 o 
   9   7  11        5.25        2.89     24.85 o 
  -2   8  11        2.31        2.57     20.59 o 
  -1   8  11        0.23        0.00     18.02 o 
   0   8  11       47.06       66.92     20.24 o 
   1   8  11        2.08        1.95     16.95 o 
   6   8  11        4.54       25.38     18.82 o 
   7   8  11       65.39       96.16     14.15 o 
   8   8  11      150.19      169.24     24.67 o 
  -1   9  11        0.58       20.95     20.59 o 
   0   9  11        0.09        0.89     19.97 o 
   1   9  11      154.33      148.75     24.14 o 
   2   9  11       33.15       27.43     17.93 o 
   7   9  11        6.33       14.56     20.95 o 
   8   9  11        4.63        2.17     13.58 o 
   1  10  11       12.53        0.00     19.53 o 
   2  10  11      234.43      221.53     25.92 o 
  -2  -3  12       93.29       64.79     24.32 o 
  -1  -3  12        6.36       19.50     15.02 o 
   0  -3  12       39.66       62.77     15.96 o 
   1  -3  12       27.19       34.15     15.17 o 
   2  -3  12        7.21        9.14     15.12 o 
  -4  -2  12        1.28       38.96     24.67 o 
  -3  -2  12       14.23        0.00     22.10 o 
  -2  -2  12      121.72      151.95     25.65 o 
  -1  -2  12       27.66       10.12     21.03 o 
   0  -2  12       13.44       28.50     21.61 o 
   1  -2  12      128.60      139.08     16.88 o 
   2  -2  12        0.05        5.06     14.40 o 
   3  -2  12      216.74      217.14     18.59 o 
   4  -2  12      122.50      131.95     30.58 o 
  -4  -1  12        3.75       20.95     21.21 o 
  -3  -1  12       15.51       15.09     20.68 o 
  -2  -1  12        0.35        0.00     19.26 o 
  -1  -1  12        0.38       12.25     19.53 o 
   0  -1  12       77.69      104.00     23.16 o 
   1  -1  12        9.26        5.45     13.00 o 
   2  -1  12       20.92        5.83     13.70 o 
   3  -1  12       54.29       70.21     14.60 o 
   4  -1  12      142.68      136.25     17.35 o 
   5  -1  12        0.39        0.00     18.90 o 
  -4   0  12       32.50       28.40     22.01 o 
  -3   0  12      205.67      243.72     29.20 o 
  -2   0  12      172.51      220.29     27.16 o 
  -1   0  12        2.34        8.52     18.82 o 
   0   0  12       98.12      134.11     23.96 o 
   1   0  12        1.30        9.74     12.53 o 
   2   0  12      134.81      145.92     15.92 o 
   3   0  12      194.64      211.75     25.96 o 
   4   0  12        0.25        0.00     12.80 o 
   5   0  12      141.09      167.75     23.25 o 
   6   0  12       17.00        4.62     20.41 o 
  -5   1  12        8.33       12.69     20.95 o 
  -4   1  12        5.99       27.51     21.03 o 
  -3   1  12        0.30       11.18     20.15 o 
  -2   1  12       22.06        4.97     19.79 o 
  -1   1  12      208.80      194.37     24.14 o 
   0   1  12       19.61       25.92     18.46 o 
   1   1  12       77.65      104.73     22.01 o 
   2   1  12       37.76       27.43     13.20 o 
   3   1  12      303.22      330.72     23.65 o 
   4   1  12       27.29       25.77     12.91 o 
   5   1  12      334.67      356.88     28.67 o 
   6   1  12       66.24       38.87     19.17 o 
   7   1  12       41.90       49.44     22.01 o 
  -4   2  12       90.03       70.33     13.74 o 
  -3   2  12      109.01      131.47     14.51 o 
  -2   2  12      288.88      299.37     28.85 o 
  -1   2  12       25.02       40.92     19.70 o 
   0   2  12      108.14      115.56     21.57 o 
   1   2  12      264.99      228.10     23.43 o 
   2   2  12        2.54       25.30     18.73 o 
   3   2  12        6.27        0.00     12.31 o 
   4   2  12      102.87      112.51     15.31 o 
   5   2  12       18.98        0.00     16.51 o 
   6   2  12       83.63       97.27     21.48 o 
   7   2  12        0.23        0.00     18.46 o 
  -4   3  12       34.25       34.54     13.46 o 
  -3   3  12        0.48        0.00     11.79 o 
  -2   3  12       77.18       92.13     21.48 o 
  -1   3  12      226.67      249.49     27.16 o 
   0   3  12        6.17       40.65     18.37 o 
   1   3  12      138.59      163.22     22.90 o 
   2   3  12      411.10      437.65     29.29 o 
   3   3  12       33.33       25.03     17.31 o 
   4   3  12      307.96      319.07     24.41 o 
   5   3  12       74.83       52.54     18.19 o 
   6   3  12        0.23        0.00     16.15 o 
   7   3  12      205.70      238.93     25.03 o 
   8   3  12        0.38        0.00     18.64 o 
  -4   4  12       10.05        0.00     16.64 o 
  -3   4  12       26.84       23.72     17.71 o 
  -2   4  12      126.64      150.88     24.67 o 
  -1   4  12       77.78      109.08     21.66 o 
   0   4  12       33.52       33.37     18.90 o 
   1   4  12       12.09       16.77     17.13 o 
   2   4  12      158.00      208.75     23.16 o 
   3   4  12        0.22        0.00     14.47 o 
   5   4  12      179.43      185.94     32.66 o 
   6   4  12       22.22        7.06     11.67 o 
   7   4  12      295.80      304.28     20.59 o 
   8   4  12       89.83       94.62     39.23 o 
  -3   5  12       47.04       55.48     14.84 o 
  -2   5  12       70.87       40.65     22.37 o 
  -1   5  12       51.32       75.89     22.28 o 
   0   5  12       86.00       97.01     22.28 o 
   1   5  12      126.52      125.59     22.54 o 
   2   5  12       31.91       26.36     16.86 o 
   3   5  12      277.03      278.16     23.61 o 
   6   5  12       22.16       34.67     12.66 o 
   7   5  12       30.69       38.32     12.58 o 
   8   5  12        5.33        0.00     13.89 o 
  -3   6  12        8.07        0.80     23.61 o 
  -2   6  12        0.33        0.00     18.55 o 
  -1   6  12        1.48        7.90     19.44 o 
   0   6  12       69.21       59.11     22.37 o 
   1   6  12      320.05      260.05     25.47 o 
   2   6  12       37.78       26.18     19.53 o 
   6   6  12      537.14      520.89     20.71 o 
   7   6  12       47.00       71.42     13.87 o 
   8   6  12       23.61       12.17     14.05 o 
  -2   7  12        7.10        0.00     19.08 o 
  -1   7  12       14.85       15.71     20.41 o 
   0   7  12       36.67       23.25     19.97 o 
   1   7  12        2.50        0.00     17.84 o 
   2   7  12       89.41       89.29     22.28 o 
   6   7  12       30.00       45.18     19.44 o 
   7   7  12       41.58       57.91     13.86 o 
   8   7  12       15.60       45.90     27.29 o 
   0   8  12       50.09       77.31     23.61 o 
   1   8  12       45.16       32.13     21.57 o 
   2   8  12       39.54       46.95     21.12 o 
   6   8  12       24.13       55.83     23.08 o 
   7   8  12        5.68       11.45     20.68 o 
   1   9  12       11.29        0.00     20.77 o 
   2   9  12        1.51       21.03     20.68 o 
  -1  -1  13        5.30       16.33     22.19 o 
   0  -1  13        0.62       27.25     21.92 o 
   1  -1  13      208.81      220.26     27.96 o 
   2  -1  13       44.67       54.27     15.67 o 
   3  -1  13       29.38       41.66     16.27 o 
  -2   0  13       10.99       15.71     20.86 o 
  -1   0  13        3.77        0.00     19.44 o 
   0   0  13       77.30      121.95     25.30 o 
   1   0  13        2.07        0.00     20.59 o 
   2   0  13        7.83       10.33     14.74 o 
   3   0  13       35.12       20.44     14.50 o 
   4   0  13       72.71       61.39     20.37 o 
  -3   1  13       87.65      101.00     24.85 o 
  -2   1  13       11.96       24.23     22.19 o 
  -1   1  13       13.47        9.85     21.92 o 
   0   1  13       37.38       13.49     19.79 o 
   1   1  13      312.14      352.71     29.73 o 
   2   1  13      110.85      127.63     23.25 o 
   3   1  13      465.93      448.60     22.44 o 
   4   1  13       18.76       17.84     20.59 o 
   5   1  13       41.75       67.63     24.23 o 
  -3   2  13       47.22       69.41     23.34 o 
  -2   2  13       82.87       90.80     23.70 o 
  -1   2  13      171.06      153.90     24.59 o 
   0   2  13      243.01      237.33     25.92 o 
   1   2  13       25.78       11.01     17.93 o 
   2   2  13       50.26       51.39     19.53 o 
   3   2  13       71.14       86.27     20.24 o 
   4   2  13       18.24       28.49     18.73 o 
   5   2  13      120.48       87.07     23.43 o 
   6   2  13      263.57      285.79     28.58 o 
  -3   3  13      270.18      273.99     29.82 o 
  -2   3  13        0.32       17.75     20.59 o 
  -1   3  13        6.74       14.29     19.08 o 
   0   3  13      146.17      192.95     26.18 o 
   1   3  13        1.76        0.00     18.99 o 
   2   3  13      504.33      481.85     30.53 o 
   3   3  13       14.12       13.40     17.31 o 
   5   3  13       64.94       66.30     21.21 o 
   6   3  13      123.86      110.06     21.48 o 
  -2   4  13        4.14       42.16     22.19 o 
  -1   4  13        0.96        0.00     17.84 o 
   0   4  13      151.62      191.44     26.27 o 
   1   4  13       99.71       91.42     21.12 o 
   2   4  13      340.31      375.96     28.93 o 
   3   4  13        1.07        7.72     16.33 o 
   5   4  13      314.14      302.92     24.23 o 
   6   4  13       73.65       48.28     19.26 o 
  -2   5  13       13.92        1.07     21.74 o 
  -1   5  13        9.84        0.00     20.24 o 
   0   5  13       33.48       16.95     19.79 o 
   1   5  13      212.00      204.49     24.67 o 
   2   5  13        6.81       11.09     19.17 o 
   5   5  13       53.16       55.92     17.48 o 
   6   5  13       13.94       17.13     19.08 o 
  -1   6  13       24.84       39.50     24.14 o 
   0   6  13        2.70        5.15     20.59 o 
   1   6  13      244.19      303.10     29.56 o 
   2   6  13      126.51      149.82     23.87 o 
   6   6  13      204.21      220.82     25.65 o 
   0   7  13        0.58        0.00     20.59 o 
   1   7  13       13.09        1.69     19.79 o 
   2   7  13        1.38        0.00     20.06 o 
   6   7  13       20.26       28.40     19.61 o 
   1   2  14      110.37      141.56     26.09 o 
   2   2  14       31.93       36.74     21.92 o 
   1   3  14       42.04       48.37     22.19 o 
   2   3  14       50.49       79.17     22.99 o 
   1   4  14        7.41        0.98     19.61 o 
   2   4  14      119.46      165.97     25.21 o 
   2   5  14       27.43       10.74     20.06 o 
                                                 
